# Supplementary material for: 2-[1-(4-Bromo­phen­yl)-3-hy­droxy-3-(4-meth­oxy­phen­yl)prop­yl]cyclo­hexa­nol
Source: Acta Crystallogr Sect E Struct Rep Online. 2013 Jun 12;69(Pt 7):o1091–2. doi: 10.1107/S1600536813015869 (PMC3770369; doi:10.1107/S1600536813015869)
Supplement: Supplementary file 1 [file e-69-o1091-sup1.cif]

##############################################################################
#                                                                            #
# This CIF contains the data in a paper accepted for publication in          #
# Acta Crystallographica Section E. It conforms to the requirements of       #
# Notes for Authors for Acta Crystallographica Section E, and has been       #
# peer reviewed under the auspices of the IUCr Commission on Journals.       #
#                                                                            #
# Full details of the Crystallographic Information File format               #
# are given in the paper "The Crystallographic Information File (CIF):       #
# a New Standard Archive File for Crystallography" by S. R. Hall, F. H.      #
# Allen and I. D. Brown [Acta Cryst. (1991), A47, 655-685].                  #
#                                                                            #
# The current version of the core CIF dictionary is obtainable from          #
# ftp://ftp.iucr.org/pub/cif_core.dic.                                       #
#                                                                            #
# Software is freely available for graphical display of the structure(s)     #
# in this CIF. For information consult the CIF software page                 #
# http://www.iucr.org/resources/cif/software.                                #
#                                                                            #
# This file may be used for bona fide research purposes within the           #
# scientific community so long as proper attribution is given to the journal # 
# article from which it was obtained.                                        #
#                                                                            #
##############################################################################
data_global
_audit_creation_method     'PLATON <TABLE ACC> option'
_journal_date_recd_electronic     2013-06-05
_journal_date_accepted     2013-06-07
_journal_name_full     'Acta Crystallographica, Section E'
_journal_year     2013
_journal_volume     69
_journal_issue      7
_journal_page_first     o1091
_journal_page_last     o1092
_journal_paper_category     QO
_journal_paper_doi     10.1107/S1600536813015869
_journal_coeditor_code     SJ5331
_publ_contact_author_name     'Dr Mehmet Akkurt'
_publ_contact_author_address
;
Department of Physics,
Faculty of Sciences,
Erciyes University,
38039 Kayseri,
Turkey
;
_publ_contact_author_email     'akkurt@erciyes.edu.tr'
_publ_contact_author_fax     '+90-352-437 49 33'
_publ_contact_author_phone     '+90-352-207 66 66 extra 33106'
_publ_section_title
;
2-[1-(4-Bromophenyl)-3-hydroxy-3-(4-methoxyphenyl)propyl]cyclohexanol
;
loop_
    _publ_author_name
    _publ_author_address
    '\'Ismail \,Celik'
;
Department of Physics,
Faculty of Sciences,
Cumhuriyet University,
58140 Sivas,
Turkey
;
    'Mehmet Akkurt'
;
Department of Physics,
Faculty of Sciences,
Erciyes University,
38039 Kayseri,
Turkey
;
    'Hayreddin Gezegen'
;
Department of Physics,
Faculty of Arts and Sciences,
Gaziosmanpa\,sa University,
60240 Tokat,
Turkey
;
    'Muhammed M. \"Uremi\,s'
;
Department of Physics,
Faculty of Arts and Sciences,
Gaziosmanpa\,sa University,
60240 Tokat,
Turkey
;
    'Narcis Duteanu'
;
Faculty of Industrial Chemistry and
Environmental Engineering,
Politehnica University of Timisoara,
6 Pirvan Boulevard, 300223,
Timimisoara,
Romania
;
data_I
_chemical_name_systematic
;
2-[1-(4-Bromophenyl)-3-hydroxy-3-(4-methoxyphenyl)propyl]cyclohexanol
;
_chemical_name_common     ?
_chemical_formula_moiety     'C22 H27 Br O3'
_chemical_formula_sum     'C22 H27 Br O3'
_chemical_formula_structural     ?
_chemical_formula_iupac     'C22 H27 Br O3'
_chemical_formula_weight     419.34
_chemical_melting_point     ?
_symmetry_cell_setting     monoclinic
_symmetry_space_group_name_H-M     'C 2/c'
_symmetry_space_group_name_Hall     '-C 2yc'
loop_
    _symmetry_equiv_pos_site_id
    _symmetry_equiv_pos_as_xyz
    1 x,y,z
    2 -x,y,1/2-z
    3 -x,-y,-z
    4 x,-y,1/2+z
    5 1/2+x,1/2+y,z
    6 1/2-x,1/2+y,1/2-z
    7 1/2-x,1/2-y,-z
    8 1/2+x,1/2-y,1/2+z
_cell_length_a     23.2993(14)
_cell_length_b     10.9282(5)
_cell_length_c     22.3632(11)
_cell_angle_alpha     90
_cell_angle_beta     133.032(3)
_cell_angle_gamma     90
_cell_volume     4162.2(4)
_cell_formula_units_Z     8
_cell_measurement_reflns_used     538
_cell_measurement_theta_min     1.79
_cell_measurement_theta_max     27.95
_cell_measurement_temperature     296(2)
_cell_special_details
;
;
_exptl_crystal_description     'prism'
_exptl_crystal_colour     'colourless'
_exptl_crystal_size_max     0.60
_exptl_crystal_size_mid     0.34
_exptl_crystal_size_min     0.28
_exptl_crystal_size_rad     ?
_exptl_crystal_density_diffrn     1.338
_exptl_crystal_density_meas     ?
_exptl_crystal_density_method     'Not Measured'
_exptl_crystal_F_000     1744
_exptl_absorpt_coefficient_mu     1.993
_exptl_absorpt_correction_type     integration
_exptl_absorpt_process_details
           '[X-RED32 (Stoe & Cie, 2002) and XABS2 (Parkin <i>et al.</i>, 1995)]'
_exptl_absorpt_correction_T_min     0.448
_exptl_absorpt_correction_T_max     0.572
_exptl_special_details
;
;
_diffrn_ambient_temperature     296(2)
_diffrn_radiation_type     'Mo K\a'
_diffrn_radiation_wavelength     0.71073
_diffrn_radiation_monochromator     'plane graphite'
_diffrn_measurement_device_type     'Stoe IPDS 2'
_diffrn_measurement_device     '2-circle goniometer'
_diffrn_measurement_method     '\w scans'
_diffrn_detector_area_resol_mean     6.67
_diffrn_reflns_number     4301
_diffrn_reflns_av_R_equivalents     0.0000
_diffrn_reflns_av_sigmaI/netI     0.2036
_diffrn_reflns_theta_min     1.95
_diffrn_reflns_theta_max     26.50
_diffrn_reflns_theta_full     26.50
_diffrn_measured_fraction_theta_max     0.997
_diffrn_measured_fraction_theta_full     0.997
_diffrn_reflns_limit_h_min     -29
_diffrn_reflns_limit_h_max     21
_diffrn_reflns_limit_k_min     0
_diffrn_reflns_limit_k_max     13
_diffrn_reflns_limit_l_min     0
_diffrn_reflns_limit_l_max     28
_diffrn_reflns_reduction_process
;
;
_refine_special_details
;
Refinement on <i>F</i>^2^ for ALL reflections except those flagged by the user
for potential systematic errors. Weighted <i>R</i>-factors <i>wR</i> and all
goodnesses of fit <i>S</i> are based on <i>F</i>^2^, conventional
<i>R</i>-factors <i>R</i> are based on <i>F</i>, with <i>F</i> set to zero for
negative <i>F</i>^2^. The observed criterion of <i>F</i>^2^ > \s(<i>F</i>^2^)
is used only for calculating -<i>R</i>-factor-obs <i>etc</i>. and is not
relevant to the choice of reflections for refinement. <i>R</i>-factors based
on <i>F</i>^2^ are statistically about twice as large as those based on
<i>F</i>, and <i>R</i>-factors based on ALL data will be even larger.
;
_reflns_number_total     4301
_reflns_number_gt     2327
_reflns_threshold_expression     I>2\s(I)
_refine_ls_structure_factor_coef     Fsqd
_refine_ls_matrix_type     full
_refine_ls_R_factor_all     0.1276
_refine_ls_R_factor_gt     0.0676
_refine_ls_wR_factor_gt     0.1696
_refine_ls_wR_factor_ref     0.1984
_refine_ls_goodness_of_fit_ref     1.031
_refine_ls_restrained_S_all     1.064
_refine_ls_number_reflns     4301
_refine_ls_number_parameters     240
_refine_ls_number_restraints     149
_refine_ls_number_constraints     ?
_refine_ls_hydrogen_treatment     mixed
_refine_ls_weighting_scheme     calc
_refine_ls_weighting_details
         'calc w=1/[\s^2^(Fo^2^)+(0.0945P)^2^+0.8672P] where P=(Fo^2^+2Fc^2^)/3'
_atom_sites_solution_hydrogens     geom
_atom_sites_solution_primary     direct
_atom_sites_solution_secondary     difmap
_refine_ls_shift/su_max     0.001
_refine_ls_shift/su_mean     0.000
_refine_diff_density_max     0.775
_refine_diff_density_min     -0.562
_refine_ls_extinction_method     'none'
_refine_ls_abs_structure_details     ?
_refine_ls_abs_structure_Flack     .
loop_
    _atom_type_symbol
    _atom_type_description
    _atom_type_scat_dispersion_real
    _atom_type_scat_dispersion_imag
    _atom_type_scat_source
    C C 0.0033 0.0016 ' International Tables Vol C Tables 4.2.6.8 and 6.1.1.4'
    H H 0.0000 0.0000 ' International Tables Vol C Tables 4.2.6.8 and 6.1.1.4'
    Br Br -0.2901 2.4595
                        ' International Tables Vol C Tables 4.2.6.8 and 6.1.1.4'
    O O 0.0106 0.0060 ' International Tables Vol C Tables 4.2.6.8 and 6.1.1.4'
_computing_data_collection     'X-AREA (Stoe & Cie, 2002)'
_computing_cell_refinement     'X-AREA (Stoe & Cie, 2002)'
_computing_data_reduction     'X-RED32 (Stoe & Cie, 2002)'
_computing_structure_solution     'SHELXS97 (Sheldrick, 2008)'
_computing_structure_refinement     'SHELXL97 (Sheldrick, 2008)'
_computing_molecular_graphics     'ORTEP-3 for Windows (Farrugia, 2012)'
_computing_publication_material
                                'WinGX (Farrugia, 2012) and PLATON (Spek, 2009)'
loop_
    _atom_site_type_symbol
    _atom_site_label
    _atom_site_fract_x
    _atom_site_fract_y
    _atom_site_fract_z
    _atom_site_U_iso_or_equiv
    _atom_site_thermal_displace_type
    _atom_site_calc_flag
    _atom_site_refinement_flags
    _atom_site_occupancy
    _atom_site_disorder_assembly
    _atom_site_disorder_group
    Br Br1 0.90669(5) 0.12894(8) 0.49681(4) 0.1178(4) Uani d . 1.000 . .
    O O1 0.68319(18) 0.2009(3) -0.02218(19) 0.0645(10) Uani d D 1.000 . .
    O O2 0.91572(17) 0.3614(3) 0.19089(19) 0.0594(10) Uani d D 1.000 . .
    O O3 0.9041(4) 0.9462(3) 0.2060(3) 0.130(3) Uani d . 1.000 . .
    C C1 0.7850(3) 0.2963(4) 0.2729(3) 0.0658(16) Uani d U 1.000 . .
    C C2 0.8135(3) 0.2666(5) 0.3495(3) 0.0762(19) Uani d U 1.000 . .
    C C3 0.8642(3) 0.1688(5) 0.3903(3) 0.0678(16) Uani d U 1.000 . .
    C C4 0.8854(3) 0.1024(4) 0.3576(3) 0.0664(16) Uani d U 1.000 . .
    C C5 0.8566(3) 0.1340(4) 0.2812(3) 0.0579(16) Uani d U 1.000 . .
    C C6 0.8059(2) 0.2320(4) 0.2374(2) 0.0479(11) Uani d U 1.000 . .
    C C7 0.7740(2) 0.2639(4) 0.1536(2) 0.0494(12) Uani d . 1.000 . .
    C C8 0.6854(2) 0.2325(4) 0.0871(2) 0.0548(14) Uani d U 1.000 . .
    C C9 0.6696(3) 0.0990(5) 0.0910(3) 0.0761(16) Uani d U 1.000 . .
    C C10 0.5823(3) 0.0706(6) 0.0323(3) 0.090(2) Uani d DU 1.000 . .
    C C11 0.5419(3) 0.1067(5) -0.0550(3) 0.0787(18) Uani d U 1.000 . .
    C C12 0.5591(3) 0.2377(5) -0.0597(3) 0.0705(16) Uani d U 1.000 . .
    C C13 0.6465(2) 0.2654(4) 0.0002(2) 0.0565(14) Uani d U 1.000 . .
    C C14 0.7910(2) 0.3971(4) 0.1491(2) 0.0542(12) Uani d . 1.000 . .
    C C15 0.8779(2) 0.4304(4) 0.2098(2) 0.0541(12) Uani d D 1.000 . .
    C C16 0.8874(3) 0.5678(4) 0.2089(3) 0.0542(12) Uani d U 1.000 . .
    C C17 0.8778(4) 0.6232(5) 0.1470(4) 0.092(3) Uani d U 1.000 . .
    C C18 0.8820(5) 0.7492(5) 0.1436(4) 0.108(3) Uani d U 1.000 . .
    C C19 0.8971(4) 0.8204(4) 0.2031(4) 0.087(3) Uani d U 1.000 . .
    C C20 0.9063(4) 0.7675(4) 0.2643(4) 0.088(2) Uani d U 1.000 . .
    C C21 0.9017(3) 0.6423(4) 0.2674(3) 0.0690(19) Uani d U 1.000 . .
    C C22 0.8947(6) 1.0051(5) 0.1428(6) 0.146(5) Uani d . 1.000 . .
    H H1 0.75060 0.36190 0.24470 0.0790 Uiso c R 1.000 . .
    H H1A 0.65010 0.16080 -0.06370 0.0970 Uiso c R 1.000 . .
    H H2 0.79880 0.31140 0.37260 0.0910 Uiso c R 1.000 . .
    H H2A 0.9441(7) 0.398(3) 0.1907(8) 0.0890 Uiso d D 1.000 . .
    H H4 0.91900 0.03590 0.38580 0.0800 Uiso c R 1.000 . .
    H H5 0.87170 0.08820 0.25880 0.0700 Uiso c R 1.000 . .
    H H7 0.80120 0.21210 0.14380 0.0600 Uiso c R 1.000 . .
    H H8 0.65930 0.28140 0.09940 0.0660 Uiso c R 1.000 . .
    H H9A 0.69390 0.07980 0.14630 0.0910 Uiso c R 1.000 . .
    H H9B 0.69360 0.04740 0.07780 0.0910 Uiso c R 1.000 . .
    H H10A 0.55890 0.11540 0.04870 0.1080 Uiso c R 1.000 . .
    H H10B 0.57480 -0.01610 0.03430 0.1080 Uiso c R 1.000 . .
    H H11A 0.55980 0.05310 -0.07400 0.0950 Uiso c R 1.000 . .
    H H11B 0.48570 0.09600 -0.09090 0.0950 Uiso c R 1.000 . .
    H H12A 0.53430 0.29160 -0.04850 0.0850 Uiso c R 1.000 . .
    H H12B 0.53620 0.25450 -0.11480 0.0850 Uiso c R 1.000 . .
    H H13 0.65320 0.35340 -0.00170 0.0670 Uiso c R 1.000 . .
    H H14A 0.76880 0.41340 0.09420 0.0650 Uiso c R 1.000 . .
    H H14B 0.76450 0.44980 0.15880 0.0650 Uiso c R 1.000 . .
    H H15 0.90090 0.40710 0.26470 0.0650 Uiso c R 1.000 . .
    H H17 0.86820 0.57490 0.10680 0.1100 Uiso c R 1.000 . .
    H H18 0.87460 0.78490 0.10100 0.1280 Uiso c R 1.000 . .
    H H20 0.91570 0.81630 0.30430 0.1050 Uiso c R 1.000 . .
    H H21 0.90830 0.60750 0.30980 0.0830 Uiso c R 1.000 . .
    H H22A 0.93450 0.97650 0.14400 0.2190 Uiso c R 1.000 . .
    H H22B 0.89960 1.09200 0.15120 0.2190 Uiso c R 1.000 . .
    H H22C 0.84380 0.98630 0.09060 0.2190 Uiso c R 1.000 . .
loop_
    _atom_site_aniso_label
    _atom_site_aniso_U_11
    _atom_site_aniso_U_22
    _atom_site_aniso_U_33
    _atom_site_aniso_U_12
    _atom_site_aniso_U_13
    _atom_site_aniso_U_23
    Br1 0.1390(7) 0.1527(7) 0.0648(4) -0.0010(5) 0.0707(5) 0.0173(4)
    O1 0.0527(17) 0.092(2) 0.0556(17) -0.0169(16) 0.0396(15) -0.0152(16)
    O2 0.0511(17) 0.0657(18) 0.0653(18) -0.0043(14) 0.0412(15) -0.0047(14)
    O3 0.260(6) 0.060(2) 0.194(5) 0.006(3) 0.204(5) 0.002(3)
    C1 0.075(3) 0.075(3) 0.060(2) 0.008(2) 0.051(3) 0.002(2)
    C2 0.095(4) 0.084(3) 0.071(3) 0.001(3) 0.065(3) -0.008(3)
    C3 0.071(3) 0.076(3) 0.053(2) -0.011(2) 0.041(2) -0.003(2)
    C4 0.062(3) 0.066(3) 0.057(2) 0.003(2) 0.035(2) 0.010(2)
    C5 0.055(3) 0.063(3) 0.056(2) 0.002(2) 0.038(2) 0.000(2)
    C6 0.042(2) 0.056(2) 0.0412(19) -0.0040(17) 0.0266(18) -0.0032(17)
    C7 0.046(2) 0.060(2) 0.045(2) -0.0022(18) 0.0321(19) -0.0002(18)
    C8 0.040(2) 0.078(3) 0.046(2) -0.003(2) 0.0292(18) 0.000(2)
    C9 0.061(3) 0.091(3) 0.056(2) -0.026(3) 0.032(2) 0.006(2)
    C10 0.061(3) 0.139(5) 0.057(3) -0.037(3) 0.035(3) -0.002(3)
    C11 0.048(3) 0.125(4) 0.055(2) -0.022(3) 0.032(2) -0.005(3)
    C12 0.046(2) 0.106(4) 0.050(2) 0.001(2) 0.029(2) 0.005(2)
    C13 0.045(2) 0.075(3) 0.046(2) -0.0012(19) 0.0297(19) 0.0007(19)
    C14 0.053(2) 0.058(2) 0.048(2) 0.0022(19) 0.033(2) 0.0056(18)
    C15 0.053(2) 0.062(2) 0.047(2) -0.005(2) 0.034(2) -0.0005(19)
    C16 0.057(2) 0.059(2) 0.053(2) -0.006(2) 0.040(2) -0.0039(19)
    C17 0.159(6) 0.068(3) 0.101(4) -0.007(3) 0.109(4) -0.002(3)
    C18 0.209(7) 0.065(3) 0.135(5) 0.006(4) 0.151(6) 0.013(3)
    C19 0.147(6) 0.053(3) 0.127(5) 0.002(3) 0.119(5) -0.001(3)
    C20 0.140(5) 0.063(3) 0.099(4) -0.005(3) 0.097(4) -0.011(3)
    C21 0.093(4) 0.064(3) 0.068(3) 0.001(2) 0.062(3) 0.000(2)
    C22 0.287(12) 0.068(4) 0.227(9) 0.018(5) 0.232(10) 0.028(5)
_geom_special_details
;
Bond distances, angles <i>etc</i>. have been calculated using the rounded
fractional coordinates. All su's are estimated from the variances of the
(full) variance-covariance matrix. The cell e.s.d.'s are taken into account in
the estimation of distances, angles and torsion angles
;
loop_
    _geom_bond_atom_site_label_1
    _geom_bond_atom_site_label_2
    _geom_bond_site_symmetry_1
    _geom_bond_site_symmetry_2
    _geom_bond_distance
    _geom_bond_publ_flag
    Br1 C3 . . 1.904(5) no
    O1 C13 . . 1.436(7) no
    O2 C15 . . 1.426(7) no
    O3 C19 . . 1.381(6) no
    O3 C22 . . 1.427(13) no
    O1 H1A . . 0.8200 no
    O2 H2A . . 0.78(3) no
    C1 C2 . . 1.389(8) no
    C1 C6 . . 1.374(9) no
    C2 C3 . . 1.378(8) no
    C3 C4 . . 1.341(10) no
    C4 C5 . . 1.387(8) no
    C5 C6 . . 1.387(7) no
    C6 C7 . . 1.512(5) no
    C7 C8 . . 1.550(6) no
    C7 C14 . . 1.530(6) no
    C8 C9 . . 1.522(7) no
    C8 C13 . . 1.524(5) no
    C9 C10 . . 1.521(10) no
    C10 C11 . . 1.531(7) no
    C11 C12 . . 1.510(8) no
    C12 C13 . . 1.520(8) no
    C14 C15 . . 1.524(7) no
    C15 C16 . . 1.520(6) no
    C16 C21 . . 1.375(8) no
    C16 C17 . . 1.382(10) no
    C17 C18 . . 1.386(8) no
    C18 C19 . . 1.364(10) no
    C19 C20 . . 1.361(11) no
    C20 C21 . . 1.378(6) no
    C1 H1 . . 0.9300 no
    C2 H2 . . 0.9300 no
    C4 H4 . . 0.9300 no
    C5 H5 . . 0.9300 no
    C7 H7 . . 0.9800 no
    C8 H8 . . 0.9800 no
    C9 H9A . . 0.9700 no
    C9 H9B . . 0.9700 no
    C10 H10A . . 0.9700 no
    C10 H10B . . 0.9700 no
    C11 H11A . . 0.9700 no
    C11 H11B . . 0.9700 no
    C12 H12A . . 0.9700 no
    C12 H12B . . 0.9700 no
    C13 H13 . . 0.9800 no
    C14 H14A . . 0.9700 no
    C14 H14B . . 0.9700 no
    C15 H15 . . 0.9800 no
    C17 H17 . . 0.9300 no
    C18 H18 . . 0.9300 no
    C20 H20 . . 0.9300 no
    C21 H21 . . 0.9300 no
    C22 H22A . . 0.9600 no
    C22 H22B . . 0.9600 no
    C22 H22C . . 0.9600 no
loop_
    _geom_angle_atom_site_label_1
    _geom_angle_atom_site_label_2
    _geom_angle_atom_site_label_3
    _geom_angle_site_symmetry_1
    _geom_angle_site_symmetry_2
    _geom_angle_site_symmetry_3
    _geom_angle
    _geom_angle_publ_flag
    C19 O3 C22 . . . 118.0(6) no
    C13 O1 H1A . . . 110.00 no
    C15 O2 H2A . . . 116(2) no
    C2 C1 C6 . . . 122.2(5) no
    C1 C2 C3 . . . 118.1(6) no
    Br1 C3 C2 . . . 119.0(5) no
    Br1 C3 C4 . . . 119.2(4) no
    C2 C3 C4 . . . 121.8(5) no
    C3 C4 C5 . . . 119.2(5) no
    C4 C5 C6 . . . 121.7(6) no
    C5 C6 C7 . . . 121.0(5) no
    C1 C6 C5 . . . 117.0(4) no
    C1 C6 C7 . . . 122.0(4) no
    C6 C7 C14 . . . 111.8(3) no
    C6 C7 C8 . . . 110.2(4) no
    C8 C7 C14 . . . 112.5(3) no
    C7 C8 C13 . . . 114.5(4) no
    C7 C8 C9 . . . 111.9(4) no
    C9 C8 C13 . . . 110.0(3) no
    C8 C9 C10 . . . 112.3(5) no
    C9 C10 C11 . . . 110.1(6) no
    C10 C11 C12 . . . 111.8(4) no
    C11 C12 C13 . . . 112.8(5) no
    O1 C13 C12 . . . 110.7(4) no
    O1 C13 C8 . . . 110.6(4) no
    C8 C13 C12 . . . 110.5(5) no
    C7 C14 C15 . . . 114.5(3) no
    O2 C15 C16 . . . 113.2(5) no
    C14 C15 C16 . . . 109.9(4) no
    O2 C15 C14 . . . 108.9(3) no
    C17 C16 C21 . . . 117.5(5) no
    C15 C16 C17 . . . 121.4(5) no
    C15 C16 C21 . . . 121.0(5) no
    C16 C17 C18 . . . 121.4(7) no
    C17 C18 C19 . . . 119.6(8) no
    O3 C19 C20 . . . 116.3(6) no
    O3 C19 C18 . . . 123.9(7) no
    C18 C19 C20 . . . 119.8(5) no
    C19 C20 C21 . . . 120.5(6) no
    C16 C21 C20 . . . 121.1(6) no
    C2 C1 H1 . . . 119.00 no
    C6 C1 H1 . . . 119.00 no
    C1 C2 H2 . . . 121.00 no
    C3 C2 H2 . . . 121.00 no
    C3 C4 H4 . . . 120.00 no
    C5 C4 H4 . . . 120.00 no
    C4 C5 H5 . . . 119.00 no
    C6 C5 H5 . . . 119.00 no
    C6 C7 H7 . . . 107.00 no
    C8 C7 H7 . . . 107.00 no
    C14 C7 H7 . . . 107.00 no
    C7 C8 H8 . . . 107.00 no
    C9 C8 H8 . . . 107.00 no
    C13 C8 H8 . . . 107.00 no
    C8 C9 H9A . . . 109.00 no
    C8 C9 H9B . . . 109.00 no
    C10 C9 H9A . . . 109.00 no
    C10 C9 H9B . . . 109.00 no
    H9A C9 H9B . . . 108.00 no
    C9 C10 H10A . . . 110.00 no
    C9 C10 H10B . . . 110.00 no
    C11 C10 H10A . . . 110.00 no
    C11 C10 H10B . . . 110.00 no
    H10A C10 H10B . . . 108.00 no
    C10 C11 H11A . . . 109.00 no
    C10 C11 H11B . . . 109.00 no
    C12 C11 H11A . . . 109.00 no
    C12 C11 H11B . . . 109.00 no
    H11A C11 H11B . . . 108.00 no
    C11 C12 H12A . . . 109.00 no
    C11 C12 H12B . . . 109.00 no
    C13 C12 H12A . . . 109.00 no
    C13 C12 H12B . . . 109.00 no
    H12A C12 H12B . . . 108.00 no
    O1 C13 H13 . . . 108.00 no
    C8 C13 H13 . . . 108.00 no
    C12 C13 H13 . . . 108.00 no
    C7 C14 H14A . . . 109.00 no
    C7 C14 H14B . . . 108.00 no
    C15 C14 H14A . . . 109.00 no
    C15 C14 H14B . . . 109.00 no
    H14A C14 H14B . . . 108.00 no
    O2 C15 H15 . . . 108.00 no
    C14 C15 H15 . . . 108.00 no
    C16 C15 H15 . . . 108.00 no
    C16 C17 H17 . . . 119.00 no
    C18 C17 H17 . . . 119.00 no
    C17 C18 H18 . . . 120.00 no
    C19 C18 H18 . . . 120.00 no
    C19 C20 H20 . . . 120.00 no
    C21 C20 H20 . . . 120.00 no
    C16 C21 H21 . . . 119.00 no
    C20 C21 H21 . . . 119.00 no
    O3 C22 H22A . . . 109.00 no
    O3 C22 H22B . . . 110.00 no
    O3 C22 H22C . . . 110.00 no
    H22A C22 H22B . . . 109.00 no
    H22A C22 H22C . . . 109.00 no
    H22B C22 H22C . . . 109.00 no
loop_
    _geom_torsion_atom_site_label_1
    _geom_torsion_atom_site_label_2
    _geom_torsion_atom_site_label_3
    _geom_torsion_atom_site_label_4
    _geom_torsion_site_symmetry_1
    _geom_torsion_site_symmetry_2
    _geom_torsion_site_symmetry_3
    _geom_torsion_site_symmetry_4
    _geom_torsion
    _geom_torsion_publ_flag
    C22 O3 C19 C20 . . . . -179.9(10) no
    C22 O3 C19 C18 . . . . 0.2(16) no
    C2 C1 C6 C5 . . . . 0.7(9) no
    C2 C1 C6 C7 . . . . 179.3(6) no
    C6 C1 C2 C3 . . . . -0.2(10) no
    C1 C2 C3 Br1 . . . . 178.1(5) no
    C1 C2 C3 C4 . . . . -0.7(10) no
    Br1 C3 C4 C5 . . . . -177.8(5) no
    C2 C3 C4 C5 . . . . 1.1(10) no
    C3 C4 C5 C6 . . . . -0.5(10) no
    C4 C5 C6 C7 . . . . -179.0(5) no
    C4 C5 C6 C1 . . . . -0.4(9) no
    C5 C6 C7 C8 . . . . 109.2(6) no
    C1 C6 C7 C8 . . . . -69.4(6) no
    C1 C6 C7 C14 . . . . 56.5(7) no
    C5 C6 C7 C14 . . . . -125.0(5) no
    C14 C7 C8 C9 . . . . 178.6(4) no
    C14 C7 C8 C13 . . . . 52.5(5) no
    C6 C7 C14 C15 . . . . 59.2(6) no
    C8 C7 C14 C15 . . . . -176.3(4) no
    C6 C7 C8 C9 . . . . -56.0(5) no
    C6 C7 C8 C13 . . . . 177.9(4) no
    C13 C8 C9 C10 . . . . -57.8(7) no
    C7 C8 C9 C10 . . . . 173.7(5) no
    C9 C8 C13 O1 . . . . -66.8(6) no
    C9 C8 C13 C12 . . . . 56.1(6) no
    C7 C8 C13 O1 . . . . 60.3(5) no
    C7 C8 C13 C12 . . . . -176.9(4) no
    C8 C9 C10 C11 . . . . 55.8(7) no
    C9 C10 C11 C12 . . . . -53.1(8) no
    C10 C11 C12 C13 . . . . 53.9(8) no
    C11 C12 C13 C8 . . . . -55.2(6) no
    C11 C12 C13 O1 . . . . 67.6(6) no
    C7 C14 C15 C16 . . . . -171.5(4) no
    C7 C14 C15 O2 . . . . 64.0(5) no
    O2 C15 C16 C17 . . . . 44.5(8) no
    C14 C15 C16 C21 . . . . 98.9(7) no
    O2 C15 C16 C21 . . . . -139.1(6) no
    C14 C15 C16 C17 . . . . -77.5(9) no
    C15 C16 C21 C20 . . . . -176.6(7) no
    C17 C16 C21 C20 . . . . 0.0(12) no
    C15 C16 C17 C18 . . . . 176.3(8) no
    C21 C16 C17 C18 . . . . -0.3(13) no
    C16 C17 C18 C19 . . . . 1.0(16) no
    C17 C18 C19 C20 . . . . -1.4(16) no
    C17 C18 C19 O3 . . . . 178.5(10) no
    O3 C19 C20 C21 . . . . -178.9(9) no
    C18 C19 C20 C21 . . . . 1.0(15) no
    C19 C20 C21 C16 . . . . -0.3(14) no
loop_
    _geom_hbond_atom_site_label_D
    _geom_hbond_atom_site_label_H
    _geom_hbond_atom_site_label_A
    _geom_hbond_site_symmetry_A
    _geom_hbond_distance_DH
    _geom_hbond_distance_HA
    _geom_hbond_distance_DA
    _geom_hbond_angle_DHA
    _geom_hbond_publ_flag
    O1 H1A O2 7_655 0.8200 2.1300 2.854(4) 147.00 yes
    O2 H2A O2 2_755 0.78(3) 2.457(17) 2.871(6) 114.9(18) yes
    C5 H5 O3 1_545 0.9300 2.3600 3.287(10) 171.00 yes
_iucr_refine_instructions_details
;
TITL new-ki-3 in C 2/c
CELL  0.71073  23.2993  10.9282  22.3632   90.000  133.032   90.000
ZERR     8.00   0.0014   0.0005   0.0011    0.000    0.003    0.000
LATT   7
SYMM  - X,   Y, 1/2 - Z
SFAC  C    H    O    BR
UNIT  176  216  24   8
MERG   2
OMIT     2   2   1
OMIT     0   2   2
OMIT   -25   3  19
OMIT    -9   3   7
OMIT   -10   2  20
OMIT   -13   7   5
OMIT    -6   2   6
OMIT     2   0   0
OMIT    -6   2  10
OMIT    10   6   2
OMIT    -9  11   3
OMIT   -15   5   6
DELU     0.010   0.010 C8 C9 C10 C11 C12 C13
SIMU     0.040   0.080   1.700 C8 C9 C10 C11 C12 C13
DELU     0.010   0.010 C1 C2 C3 C4 C5 C6
SIMU     0.040   0.080   1.700 C1 C2 C3 C4 C5 C6
DELU     0.010   0.010 C16 C17 C18 C19 C20 C21
SIMU     0.040   0.080   1.700 C16 C17 C18 C19 C20 C21
DFIX     4.000   0.020 O1 C10
DFIX     0.830   0.020 O2 H2A
DFIX     1.900   0.020 C15 H2A
FMAP   2
PLAN   5
ACTA
LIST   4
BUMP    0.02000
L.S.  13
WGHT    0.094500    0.867200
FVAR       0.10137
C1    1    0.785000    0.296296    0.272949    11.00000    0.07528    0.07522 =
         0.05976    0.00153    0.05089    0.00808
AFIX  43
H1    2    0.750579    0.361909    0.244708    11.00000   -1.20000
AFIX   0
C2    1    0.813479    0.266600    0.349534    11.00000    0.09528    0.08385 =
         0.07058   -0.00823    0.06518    0.00086
AFIX  43
H2    2    0.798767    0.311375    0.372618    11.00000   -1.20000
AFIX   0
C3    1    0.864190    0.168810    0.390329    11.00000    0.07144    0.07610 =
         0.05274   -0.00320    0.04139   -0.01055
C4    1    0.885403    0.102358    0.357628    11.00000    0.06229    0.06601 =
         0.05677    0.01009    0.03509    0.00253
AFIX  43
H4    2    0.919015    0.035874    0.385842    11.00000   -1.20000
AFIX   0
C5    1    0.856608    0.133992    0.281243    11.00000    0.05519    0.06346 =
         0.05559   -0.00015    0.03790    0.00250
AFIX  43
H5    2    0.871684    0.088242    0.258829    11.00000   -1.20000
AFIX   0
C6    1    0.805931    0.232029    0.237393    11.00000    0.04216    0.05615 =
         0.04116   -0.00318    0.02663   -0.00403
C7    1    0.774012    0.263857    0.153576    11.00000    0.04642    0.05959 =
         0.04514   -0.00018    0.03212   -0.00219
AFIX  13
H7    2    0.801237    0.212107    0.143760    11.00000   -1.20000
AFIX   0
C8    1    0.685441    0.232475    0.087071    11.00000    0.03984    0.07815 =
         0.04605    0.00037    0.02917   -0.00252
AFIX  13
H8    2    0.659321    0.281383    0.099378    11.00000   -1.20000
AFIX   0
C9    1    0.669619    0.098997    0.090989    11.00000    0.06052    0.09132 =
         0.05635    0.00621    0.03225   -0.02607
AFIX  23
H9A   2    0.693873    0.079794    0.146340    11.00000   -1.20000
H9B   2    0.693579    0.047375    0.077824    11.00000   -1.20000
AFIX   0
C10   1    0.582253    0.070586    0.032312    11.00000    0.06145    0.13866 =
         0.05654   -0.00235    0.03480   -0.03669
AFIX  23
H10A  2    0.558893    0.115380    0.048654    11.00000   -1.20000
H10B  2    0.574759   -0.016136    0.034256    11.00000   -1.20000
AFIX   0
C11   1    0.541927    0.106743   -0.055033    11.00000    0.04831    0.12483 =
         0.05504   -0.00477    0.03176   -0.02184
AFIX  23
H11A  2    0.559831    0.053068   -0.074044    11.00000   -1.20000
H11B  2    0.485651    0.096048   -0.090890    11.00000   -1.20000
AFIX   0
C12   1    0.559083    0.237652   -0.059704    11.00000    0.04573    0.10573 =
         0.05043    0.00494    0.02864    0.00131
AFIX  23
H12A  2    0.534316    0.291601   -0.048492    11.00000   -1.20000
H12B  2    0.536227    0.254467   -0.114824    11.00000   -1.20000
AFIX   0
C13   1    0.646496    0.265413    0.000239    11.00000    0.04477    0.07501 =
         0.04566    0.00068    0.02968   -0.00119
AFIX  13
H13   2    0.653194    0.353406   -0.001739    11.00000   -1.20000
AFIX   0
C14   1    0.790964    0.397068    0.149095    11.00000    0.05320    0.05779 =
         0.04763    0.00560    0.03321    0.00220
AFIX  23
H14A  2    0.768783    0.413382    0.094178    11.00000   -1.20000
H14B  2    0.764510    0.449845    0.158754    11.00000   -1.20000
AFIX   0
C15   1    0.877870    0.430382    0.209777    11.00000    0.05298    0.06216 =
         0.04662   -0.00049    0.03387   -0.00513
AFIX  13
H15   2    0.900925    0.407117    0.264677    11.00000   -1.20000
AFIX   0
C16   1    0.887387    0.567814    0.208865    11.00000    0.05707    0.05937 =
         0.05348   -0.00387    0.04035   -0.00595
C17   1    0.877756    0.623175    0.147050    11.00000    0.15881    0.06797 =
         0.10110   -0.00230    0.10913   -0.00679
AFIX  43
H17   2    0.868194    0.574862    0.106800    11.00000   -1.20000
AFIX   0
C18   1    0.882008    0.749186    0.143565    11.00000    0.20856    0.06506 =
         0.13457    0.01273    0.15115    0.00581
AFIX  43
H18   2    0.874629    0.784908    0.100994    11.00000   -1.20000
AFIX   0
C19   1    0.897108    0.820368    0.203106    11.00000    0.14715    0.05337 =
         0.12699   -0.00116    0.11852    0.00192
C20   1    0.906265    0.767518    0.264323    11.00000    0.14029    0.06259 =
         0.09876   -0.01140    0.09706   -0.00497
AFIX  43
H20   2    0.915685    0.816290    0.304336    11.00000   -1.20000
AFIX   0
C21   1    0.901675    0.642269    0.267410    11.00000    0.09279    0.06432 =
         0.06791   -0.00050    0.06159    0.00070
AFIX  43
H21   2    0.908347    0.607523    0.309774    11.00000   -1.20000
AFIX   0
C22   1    0.894725    1.005097    0.142778    11.00000    0.28658    0.06798 =
         0.22699    0.02774    0.23182    0.01799
AFIX 137
H22A  2    0.934467    0.976527    0.143982    11.00000   -1.50000
H22B  2    0.899631    1.092017    0.151232    11.00000   -1.50000
H22C  2    0.843799    0.986299    0.090626    11.00000   -1.50000
AFIX   0
O1    3    0.683186    0.200894   -0.022176    11.00000    0.05270    0.09178 =
         0.05559   -0.01515    0.03963   -0.01690
AFIX 147
H1A   2    0.650054    0.160757   -0.063708    11.00000   -1.50000
AFIX   0
O2    3    0.915720    0.361372    0.190888    11.00000    0.05112    0.06572 =
         0.06529   -0.00467    0.04122   -0.00427
H2A   2    0.944125    0.398453    0.190687    11.00000   -1.50000
O3    3    0.904068    0.946222    0.206029    11.00000    0.25988    0.05966 =
         0.19380    0.00164    0.20376    0.00626
BR1   4    0.906687    0.128939    0.496809    11.00000    0.13895    0.15268 =
         0.06482    0.01728    0.07070   -0.00104
HKLF 4
REM  new-ki-3 in C 2/c
REM R1 =  0.0676 for   2327 Fo > 4sig(Fo)  and  0.1276 for all   4301 data
REM    240 parameters refined using    149 restraints
END
WGHT      0.0945      0.8614
REM Highest difference peak  0.775,  deepest hole -0.562,  1-sigma level  0.073
Q1    1   0.8483  0.1694  0.4676  11.00000  0.05    0.77
Q2    1   0.9461  0.2001  0.5205  11.00000  0.05    0.57
Q3    1   0.5576  0.1807  0.0482  11.00000  0.05    0.24
Q4    1   0.8471  0.9233  0.1600  11.00000  0.05    0.24
Q5    1   0.8360  0.6723  0.1298  11.00000  0.05    0.22
;
