# Supplementary material for: 2-[1-(4-Bromo­phen­yl)-3-hy­droxy-3-(4-meth­oxy­phen­yl)prop­yl]cyclo­hexa­nol
Source: Acta Crystallogr Sect E Struct Rep Online. 2013 Jun 12;69(Pt 7):o1091–2. doi: 10.1107/S1600536813015869 (PMC3770369; doi:10.1107/S1600536813015869)
Supplement: Supplementary file 2 [file e-69-o1091-Isup2.hkl]

#
# h,k,l, Fc-squared, Fo-squared, sigma(Fo-squared), status flag
#
data_I
_shelx_title ' new-ki-3 in C 2/c'
_shelx_refln_list_code          4
_shelx_F_calc_maximum      541.20
_exptl_crystal_F_000      1744.00
_reflns_d_resolution_high  0.7965

loop_
 _space_group_symop_operation_xyz
 'x, y, z'
 '-x, y, -z+1/2'
 'x+1/2, y+1/2, z'
 '-x+1/2, y+1/2, -z+1/2'
 '-x, -y, -z'
 'x, -y, z-1/2'
 '-x+1/2, -y+1/2, -z'
 'x+1/2, -y+1/2, z-1/2'

_cell_length_a    23.2993
_cell_length_b    10.9282
_cell_length_c    22.3632
_cell_angle_alpha  90.000
_cell_angle_beta  133.032
_cell_angle_gamma  90.000

_shelx_F_squared_multiplier     1.000

loop_
 _refln_index_h
 _refln_index_k
 _refln_index_l
 _refln_F_squared_calc
 _refln_F_squared_meas
 _refln_F_squared_sigma
 _refln_observed_status
   4   0   0     292901.50    1313655.38   1060731.00 o
   6   0   0      56183.91      32939.42      6672.32 o
   8   0   0       1986.26       2165.65       140.16 o
  10   0   0      18464.73      16900.15       477.32 o
  12   0   0        108.02        197.51        55.76 o
  14   0   0        223.16        173.19       104.39 o
  16   0   0         24.47         26.08        71.13 o
  18   0   0         91.93        165.88       116.12 o
  20   0   0          0.15        120.76       116.03 o
   1   1   0       2123.64       2398.57       112.75 o
   3   1   0         12.54         25.93        51.35 o
   5   1   0      29703.16      29545.01      2389.26 o
   7   1   0        899.16       1060.34        46.28 o
   9   1   0        910.88        693.97        62.23 o
  11   1   0        311.20        331.38        40.90 o
  13   1   0        207.34        289.42        47.11 o
  15   1   0          4.07        129.44        78.51 o
  17   1   0         51.50         67.85        79.50 o
  19   1   0          1.45         96.01        79.25 o
  21   1   0         30.17          1.20        59.75 o
   0   2   0      61457.69      69321.33       581.16 o
   2   2   0      24689.89      24348.83       212.08 o
   4   2   0        511.67        525.22        78.96 o
   6   2   0       5696.58       6683.00       328.92 o
   8   2   0       5236.90       5704.29       490.93 o
  10   2   0         68.77         56.22        49.32 o
  12   2   0          0.02         15.82        47.29 o
  14   2   0         40.80         59.73        44.54 o
  16   2   0         65.91         69.03        50.13 o
  18   2   0         76.86        109.12        62.78 o
  20   2   0          9.11        -81.52        81.52 o
   1   3   0       3157.64       3059.66        63.49 o
   3   3   0        182.87        352.95        61.44 o
   5   3   0      19733.32      17337.26      3003.70 o
   7   3   0       2170.35       2171.97       333.99 o
   9   3   0       1377.79       1360.46       162.27 o
  11   3   0         14.48         51.02        46.32 o
  13   3   0         23.91         19.75        44.98 o
  15   3   0          2.09         41.78        45.83 o
  17   3   0         39.13         78.40        50.51 o
  19   3   0          6.29        133.53        65.13 o
   0   4   0      18989.13      16213.54       163.80 o
   2   4   0      15488.59      15788.11       353.37 o
   4   4   0      19378.56      18611.32      1126.97 o
   6   4   0      14948.30      14588.49       866.55 o
   8   4   0       2171.43       2123.60       145.15 o
  10   4   0       1346.60       1545.16        54.75 o
  12   4   0        393.76        568.55        57.61 o
  14   4   0          8.84         80.38        78.84 o
  16   4   0        540.85        644.79        79.27 o
  18   4   0          8.96          8.01        47.13 o
  20   4   0          0.04          8.47        66.04 o
   1   5   0       1309.10       1531.58       122.29 o
   3   5   0         24.86        -10.81        36.50 o
   5   5   0        303.58        352.25        60.80 o
   7   5   0        627.84        560.42       162.12 o
   9   5   0         30.00         85.79        45.21 o
  11   5   0        421.93        591.18        47.99 o
  13   5   0          0.58          5.94        42.67 o
  15   5   0         15.71         64.11        47.19 o
  17   5   0         65.77         10.32        44.23 o
  19   5   0         13.04        -16.02        52.16 o
   0   6   0      10710.83      11417.89       135.09 o
   2   6   0       1009.10       1163.51        40.45 o
   4   6   0          1.55         39.15        36.14 o
   6   6   0        138.07         42.57        36.73 o
   8   6   0        213.13        220.91        37.97 o
  10   6   0         26.22        111.35        41.89 o
  12   6   0        286.22        230.77        55.08 o
  14   6   0         54.33         53.95        49.92 o
  16   6   0         85.44         64.16        44.39 o
  18   6   0         79.16         52.56        47.27 o
   1   7   0       1474.63       1287.07        48.91 o
   3   7   0       1919.53       2059.15        45.19 o
   5   7   0         28.66         35.43        31.36 o
   7   7   0         83.08         59.41        35.49 o
   9   7   0        112.99        162.46        36.14 o
  11   7   0          4.86         19.16        52.23 o
  13   7   0         55.31         49.51        46.02 o
  15   7   0          0.21         -6.73        49.44 o
  17   7   0        147.97        153.80        55.53 o
   0   8   0       4798.17       4175.84        79.43 o
   2   8   0         88.46        110.34        41.67 o
   4   8   0        576.16        642.68        35.07 o
   6   8   0        392.79        499.52        41.83 o
   8   8   0         65.92         91.70        41.17 o
  10   8   0         10.68         91.63        38.71 o
  12   8   0         85.62        149.51        40.88 o
  14   8   0         29.22        -14.25        41.91 o
  16   8   0         77.50         75.27        41.41 o
   1   9   0         15.47        113.82        40.81 o
   3   9   0          7.87         42.91        40.49 o
   5   9   0        770.64        967.17        43.46 o
   7   9   0         70.44         70.45        44.43 o
   9   9   0         83.54        122.18        31.00 o
  11   9   0         52.37        182.56        43.43 o
  13   9   0         17.59          8.68        41.62 o
  15   9   0          5.40         22.58        40.02 o
   0  10   0        342.64        270.23        70.30 o
   2  10   0        112.67        121.25        36.24 o
   4  10   0        302.33        179.04        63.65 o
   6  10   0        179.47        142.55        58.04 o
   8  10   0         32.57         64.42        47.79 o
  10  10   0          0.02         20.02        38.08 o
  12  10   0         27.00         35.23        39.32 o
  14  10   0          9.19         69.88        43.87 o
   1  11   0          1.35         41.83        42.26 o
   3  11   0          7.75        -28.85        51.78 o
   5  11   0         54.90        -32.03        65.59 o
   7  11   0          2.03         88.78        58.81 o
   9  11   0         27.98         40.76        42.51 o
  11  11   0          0.67        -40.07        40.07 o
   0  12   0          3.89        -33.83        50.74 o
   2  12   0          2.20         42.09        51.89 o
   4  12   0          3.65         16.53        42.97 o
   6  12   0          1.57        111.48        57.23 o
   8  12   0          7.01         -1.88        38.64 o
  10  12   0          0.11         13.08        46.40 o
   1  13   0          4.33        -25.12        42.58 o
   3  13   0          2.14        -38.58        38.58 o
   5  13   0         27.11         52.19        44.96 o
 -21   1   1          3.83        -50.79        80.72 o
 -19   1   1          3.81         74.63        60.95 o
 -17   1   1         11.50         99.74        46.41 o
 -15   1   1         56.81        -20.08        39.95 o
 -13   1   1        193.82        272.65        44.84 o
 -11   1   1       6441.70       5152.28       556.25 o
  -9   1   1        391.05        494.26        43.54 o
  -7   1   1      20689.42      14852.69      2087.01 o
  -5   1   1      42441.12      43717.99      3177.71 o
  -3   1   1      63962.59      67847.68      3206.49 o
  -1   1   1       1841.92       1552.65       162.33 o
   1   1   1        922.54        912.50       105.66 o
   3   1   1       9572.24       9935.00      3664.49 o
   5   1   1      13476.90      13520.24       602.76 o
   7   1   1      45862.71      42306.54      3903.70 o
   9   1   1        121.96         48.73        44.50 o
  11   1   1          3.30         32.56        56.61 o
  13   1   1        450.92        501.87        77.72 o
  15   1   1        672.29        732.15        60.77 o
  17   1   1        111.65         97.36        77.72 o
  19   1   1         13.39         18.32        57.10 o
 -20   2   1        134.58        172.54       136.27 o
 -18   2   1         58.68         77.50        57.99 o
 -16   2   1        114.59        133.34        42.44 o
 -14   2   1       1148.04       1271.99       108.71 o
 -12   2   1       1990.49       1810.54        86.27 o
 -10   2   1        904.29        934.62        80.14 o
  -8   2   1      30182.52      31255.50      1803.78 o
  -6   2   1       8038.65       8033.89       649.20 o
  -4   2   1      69156.98      66142.06      3558.20 o
  -2   2   1     146706.05     140589.41       463.33 o
   0   2   1        177.15        122.08        38.05 o
   4   2   1       1221.87        857.39       223.55 o
   6   2   1       2388.71       2759.75       606.25 o
   8   2   1       3137.32       3336.64       190.03 o
  10   2   1       2885.31       3532.18       265.10 o
  12   2   1        670.19        545.16        50.48 o
  14   2   1         33.68         66.57        44.26 o
  16   2   1         23.26         60.50        62.25 o
  18   2   1          2.17         60.39        78.48 o
  20   2   1          7.55        -56.13        64.43 o
 -21   3   1         22.59        100.30        98.17 o
 -19   3   1         10.82         44.61        43.85 o
 -17   3   1        111.86         87.61        47.76 o
 -15   3   1         86.53         41.26        48.21 o
 -13   3   1        160.07        211.82        48.50 o
 -11   3   1        152.89        123.26        46.99 o
  -9   3   1       1250.10       1224.47        70.15 o
  -7   3   1       9066.82       9781.35       259.82 o
  -5   3   1       3971.39       4126.30        80.97 o
  -3   3   1       7633.21       6335.84        93.07 o
  -1   3   1       4927.54       4881.39        93.02 o
   1   3   1      13285.32      12536.84       212.66 o
   3   3   1      16376.21      12549.78      2088.85 o
   5   3   1       8512.77       9390.18       129.67 o
   7   3   1        244.25        203.95        45.87 o
   9   3   1        182.26        184.20        44.66 o
  11   3   1         13.89         37.00        38.48 o
  13   3   1         88.65        170.27        51.68 o
  15   3   1          0.37         27.68        43.02 o
  17   3   1          8.19        -10.37        75.76 o
  19   3   1          0.28         14.67        80.13 o
 -20   4   1         43.07         69.48        46.65 o
 -18   4   1        254.35        298.41        54.22 o
 -16   4   1        114.34        160.76        42.95 o
 -14   4   1        121.30        150.40        37.82 o
 -12   4   1        586.13        452.93        47.54 o
 -10   4   1        166.33        206.37        37.09 o
  -8   4   1         20.40          4.94        36.52 o
  -6   4   1       1518.99       1486.17       200.78 o
  -4   4   1        522.76        428.66        46.91 o
  -2   4   1         75.82         13.33        34.79 o
   0   4   1        935.24       1001.43        39.63 o
   2   4   1        132.85        223.84        38.10 o
   4   4   1        198.90        172.61        56.27 o
   6   4   1        188.79        201.61        51.41 o
   8   4   1         46.82        114.58        40.86 o
  10   4   1        381.35        404.19        48.00 o
  12   4   1          1.06         -3.10        46.90 o
  14   4   1          0.03          8.32        55.87 o
  16   4   1         21.21         64.81        68.96 o
  18   4   1          0.62         47.43        75.06 o
 -19   5   1          2.93         23.26        46.57 o
 -17   5   1        112.94         78.22        38.97 o
 -15   5   1         17.48         73.13        52.03 o
 -13   5   1         48.62         92.18        38.43 o
 -11   5   1        284.60        276.56        41.26 o
  -9   5   1        286.69        157.63        41.21 o
  -7   5   1       2384.89       2297.29       131.03 o
  -5   5   1       4673.19       4775.09        72.38 o
  -3   5   1       7374.42       6617.79        89.33 o
  -1   5   1       2239.01       1910.15        40.70 o
   1   5   1      16314.42      17699.25       241.03 o
   3   5   1       5128.05       4309.40       627.21 o
   5   5   1       2288.55       2698.81        63.54 o
   7   5   1        255.20        272.80        45.92 o
   9   5   1        582.74        522.13        58.71 o
  11   5   1          7.58         42.55        52.32 o
  13   5   1        106.74         82.25        43.38 o
  15   5   1          6.61         -5.38        43.27 o
  17   5   1         33.24         39.05        50.54 o
  19   5   1          7.95         50.20        60.69 o
 -18   6   1        413.98        268.17        45.41 o
 -16   6   1         43.73         57.33        45.71 o
 -14   6   1        136.05        140.94        37.78 o
 -12   6   1        102.97        123.39        37.35 o
 -10   6   1         41.70         86.23        37.03 o
  -8   6   1       4320.20       4549.66       146.14 o
  -6   6   1        195.19        232.56        42.97 o
  -4   6   1      11552.85      11113.70       261.31 o
  -2   6   1       5300.10       4582.39        53.98 o
   0   6   1       4658.94       5121.93        92.55 o
   2   6   1       3561.53       2982.03       201.19 o
   4   6   1        274.25        156.85        30.76 o
   6   6   1        786.75        974.80        56.08 o
   8   6   1         25.56         21.65        50.12 o
  10   6   1         31.49         61.91        44.10 o
  12   6   1         12.71         39.22        44.18 o
  14   6   1        179.67        233.70        47.40 o
  16   6   1          3.32         26.10        44.65 o
  18   6   1         10.78          7.84        52.37 o
 -19   7   1         15.48         42.99        44.06 o
 -17   7   1         24.87         14.27        41.96 o
 -15   7   1         13.39         13.62        42.88 o
 -13   7   1        387.03        402.88        38.13 o
 -11   7   1        162.55        175.16        35.25 o
  -9   7   1        943.79       1041.32        78.67 o
  -7   7   1         56.07        139.95        38.84 o
  -5   7   1         85.01        108.63        37.60 o
  -3   7   1        941.17       1098.00        40.49 o
  -1   7   1        601.51        569.20        38.27 o
   1   7   1        212.01        201.10        41.84 o
   3   7   1        280.62        342.23        33.55 o
   5   7   1          1.95         18.19        37.58 o
   7   7   1       2167.10       2705.20       103.61 o
   9   7   1          8.34         16.81        30.60 o
  11   7   1         99.13        130.85        37.01 o
  13   7   1         60.49        185.70        38.55 o
  15   7   1         10.55         49.14        37.66 o
  17   7   1          1.23         33.93        40.61 o
 -18   8   1         63.17         55.80        41.90 o
 -16   8   1        235.85        173.20        48.32 o
 -14   8   1         15.17         20.49        36.57 o
 -12   8   1         22.72         27.58        37.42 o
 -10   8   1        105.30        145.65        28.46 o
  -8   8   1         80.84          6.00        32.82 o
  -6   8   1        382.95        312.22        39.08 o
  -4   8   1          7.54          7.43        31.37 o
  -2   8   1        126.13        102.34        35.04 o
   0   8   1         62.48         75.48        40.21 o
   2   8   1         84.15        157.74        37.73 o
   4   8   1        384.46        284.27        40.68 o
   6   8   1        513.34        394.12        56.82 o
   8   8   1         29.84         62.51        34.41 o
  10   8   1          1.66         -1.10        38.17 o
  12   8   1        105.25        227.52        41.29 o
  14   8   1        109.42         32.74        41.77 o
  16   8   1          3.33         51.13        39.76 o
 -15   9   1         14.50         30.33        31.59 o
 -13   9   1          3.08         16.27        27.55 o
 -11   9   1          0.43         35.97        29.64 o
  -9   9   1         10.24         35.85        33.45 o
  -7   9   1          2.86         44.47        41.14 o
  -5   9   1         28.95         65.95        28.87 o
  -3   9   1        110.95         96.85        39.62 o
  -1   9   1        131.41        108.66        65.01 o
   1   9   1        178.76        159.69        41.64 o
   3   9   1        134.83        171.37        43.96 o
   5   9   1          0.11        -11.71        38.08 o
   7   9   1         17.96         -6.09        36.57 o
   9   9   1        273.58        201.77        38.61 o
  11   9   1         17.94         43.82        36.17 o
  13   9   1         96.44         75.60        41.80 o
  15   9   1          7.44        -17.79        40.31 o
 -14  10   1         25.60         28.54        26.73 o
 -12  10   1         52.35        153.04        34.19 o
 -10  10   1         25.86          9.19        27.46 o
  -8  10   1        125.64        215.08        33.37 o
  -6  10   1          1.57        -22.37        40.29 o
  -4  10   1        402.90        379.67        48.39 o
  -2  10   1         15.58         29.22        33.92 o
   0  10   1         40.36         54.99        35.13 o
   2  10   1         13.13         41.64        41.74 o
   4  10   1          4.54          3.75        44.58 o
   6  10   1        156.67         70.43        47.94 o
   8  10   1         39.24        140.17        87.82 o
  10  10   1          2.44         44.53        33.23 o
  12  10   1          0.26         64.42        42.09 o
 -13  11   1          2.29        -19.21        31.05 o
 -11  11   1         23.41         53.29        35.70 o
  -9  11   1         40.23        101.79        33.77 o
  -7  11   1          0.06         52.86        80.01 o
  -5  11   1         71.69         74.56        36.17 o
  -3  11   1         45.67         86.15        36.10 o
  -1  11   1         70.37         40.69        40.87 o
   1  11   1         48.26        119.08        42.34 o
   3  11   1          1.26          3.79        43.78 o
   5  11   1          2.16        -43.40        61.72 o
   7  11   1         92.79         87.94        42.43 o
   9  11   1         17.26         40.25        43.22 o
  11  11   1          2.48         18.09        41.38 o
 -10  12   1         30.83          7.31        33.69 o
  -8  12   1          0.28         78.76        33.86 o
  -6  12   1         23.78         78.18        43.05 o
  -4  12   1          6.01         32.35        42.30 o
  -2  12   1          6.84        -12.33        41.25 o
   0  12   1          1.47         32.81        50.80 o
   2  12   1         54.22        140.00        52.59 o
   4  12   1         52.53        -34.13        45.81 o
   6  12   1         39.26         11.38        41.84 o
   8  12   1         35.99         94.18        44.52 o
  -7  13   1          0.40        -16.91        36.31 o
  -5  13   1          3.81          8.05        52.91 o
  -3  13   1          2.58         26.50        37.47 o
  -1  13   1          4.21          9.38        41.19 o
   1  13   1          0.52          6.06        66.94 o
   3  13   1          2.53        -19.13        42.96 o
   5  13   1          3.13         27.24        57.21 o
 -22   0   2        139.01        205.29       114.86 o
 -20   0   2          6.29         16.99        80.09 o
 -18   0   2          8.79         45.76        79.49 o
 -16   0   2          8.24         20.30        47.60 o
 -14   0   2        253.92        283.20        65.37 o
 -12   0   2       8513.35       9588.16       517.17 o
 -10   0   2       9033.36       8350.21        90.49 o
  -8   0   2       1192.13        798.79       217.61 o
  -6   0   2        537.43        559.29        79.83 o
  -4   0   2      26855.75      24908.84       213.38 o
  -2   0   2        390.65        440.50        68.65 o
   0   0   2        927.90       1103.47        93.00 o
   4   0   2       8638.74       9893.84       185.09 o
   6   0   2        520.93        615.20        76.59 o
   8   0   2      13924.79      16871.06       184.44 o
  10   0   2        389.88        385.37        78.99 o
  12   0   2        610.52        880.30       115.96 o
  14   0   2        160.59        138.24        72.63 o
  16   0   2         31.42         62.69        74.30 o
  18   0   2         58.15        149.67       112.83 o
 -21   1   2         22.10         84.88        57.48 o
 -19   1   2         11.98          6.77        44.11 o
 -17   1   2         24.11        136.89        45.76 o
 -15   1   2        290.16        239.96        56.84 o
 -13   1   2        633.06        561.94        59.63 o
 -11   1   2       4980.97       4436.44       254.67 o
  -9   1   2      18597.02      16065.15      2157.43 o
  -7   1   2       8497.11       8373.87       446.03 o
  -5   1   2      24997.31      22890.27      2874.41 o
  -3   1   2        408.18        403.14        38.17 o
  -1   1   2      21924.91      21053.67       364.60 o
   1   1   2       1570.25       1136.82        86.24 o
   3   1   2       4873.16       5632.81       424.92 o
   5   1   2      15875.32      13395.49      2986.92 o
   7   1   2         14.24        101.74        51.19 o
   9   1   2       2059.00       2365.26       127.46 o
  11   1   2         45.30         70.57        57.39 o
  13   1   2        240.34        382.98        69.18 o
  15   1   2         14.67         49.53        62.05 o
  17   1   2          0.25         -9.20        54.84 o
  19   1   2         13.55        113.03        78.57 o
 -22   2   2          0.15         -8.37       132.59 o
 -20   2   2         26.43         10.79        53.87 o
 -18   2   2         25.68         82.17        56.22 o
 -16   2   2        525.98        510.90       120.47 o
 -14   2   2        632.37        563.74        55.26 o
 -12   2   2        255.25        236.81        43.13 o
 -10   2   2       1883.93       2155.84       368.69 o
  -8   2   2        948.57        931.57       104.12 o
  -6   2   2       1372.04       1248.51        96.23 o
  -4   2   2      17277.23      18966.31       358.86 o
  -2   2   2       5889.40       6437.25       135.36 o
   2   2   2         75.66         85.75        46.26 o
   4   2   2        379.90        549.59        88.54 o
   6   2   2       3186.89       3521.41       290.39 o
   8   2   2          5.75         31.24        54.82 o
  10   2   2        571.22        767.32        73.65 o
  12   2   2        267.79        315.45        63.97 o
  14   2   2         20.54        -26.99        63.11 o
  16   2   2         42.99        165.80        60.12 o
  18   2   2         21.02         89.42        60.87 o
 -21   3   2         38.71         52.51        51.55 o
 -19   3   2          0.25         10.95        47.33 o
 -17   3   2        253.75        249.89        45.45 o
 -15   3   2         60.24         85.32        42.97 o
 -13   3   2        551.73        620.65        68.53 o
 -11   3   2       1791.49       1513.83       255.62 o
  -9   3   2       5891.91       5331.32       743.53 o
  -7   3   2      17677.70      15832.68      1533.92 o
  -5   3   2      33655.57      35584.46       144.96 o
  -3   3   2       9502.86       9027.43        98.61 o
  -1   3   2      42557.23      43520.84       444.56 o
   1   3   2       3294.42       3793.10        84.28 o
   3   3   2       3991.89       4510.16       112.35 o
   5   3   2      13283.79      13888.07       343.76 o
   7   3   2       1844.96       1646.65       197.14 o
   9   3   2       1192.19       1177.75       107.80 o
  11   3   2        727.71        706.99        60.22 o
  13   3   2        798.43        814.16       152.45 o
  15   3   2        254.33        229.05        76.48 o
  17   3   2        156.26        156.35        61.45 o
  19   3   2         28.74         21.98        56.92 o
 -20   4   2         50.00          8.81        43.40 o
 -18   4   2         39.08         18.71        47.54 o
 -16   4   2        502.44        469.78        48.45 o
 -14   4   2        137.84        141.20        38.05 o
 -12   4   2        111.36        115.95        39.87 o
 -10   4   2       7805.63       7326.22      1268.80 o
  -8   4   2        175.02        156.27        34.02 o
  -6   4   2      20848.30      20529.28       720.38 o
  -4   4   2        199.61        314.86        43.27 o
  -2   4   2       5972.29       5904.51       105.92 o
   0   4   2       8234.35       7030.62       142.62 o
   2   4   2         20.42         27.86        43.02 o
   4   4   2        866.74        718.80        97.40 o
   6   4   2       1269.55       1131.16       195.99 o
   8   4   2        440.00        501.08        46.44 o
  10   4   2        684.60        637.02        55.01 o
  12   4   2        427.12        484.42        49.66 o
  14   4   2        226.45        220.45        57.30 o
  16   4   2          5.09         62.77        61.37 o
  18   4   2         10.34         13.71        61.78 o
 -21   5   2         26.85         37.75        48.04 o
 -19   5   2         76.57         39.83        57.20 o
 -17   5   2         22.45          2.99        40.14 o
 -15   5   2        130.33        180.22        46.30 o
 -13   5   2        862.80        774.21        48.05 o
 -11   5   2      10891.60      10445.88       426.65 o
  -9   5   2        346.94        369.08        33.79 o
  -7   5   2       6277.02       5825.09       320.87 o
  -5   5   2       6397.12       5903.62        76.93 o
  -3   5   2          1.10         -3.49        32.78 o
  -1   5   2      20935.67      19834.59       379.16 o
   1   5   2        586.85        507.17        53.32 o
   3   5   2       4612.36       4380.23       167.80 o
   5   5   2       3693.10       3720.13       312.52 o
   7   5   2        120.13        163.11        62.74 o
   9   5   2        756.62        978.64        49.65 o
  11   5   2        148.29        271.06        45.78 o
  13   5   2         86.27         63.26        43.10 o
  15   5   2         17.21        -18.87        47.41 o
  17   5   2         29.54          3.90        59.62 o
 -20   6   2          5.02          3.27        54.23 o
 -18   6   2          6.18          0.55        44.87 o
 -16   6   2         98.26        203.79        39.90 o
 -14   6   2        386.38        304.98        45.55 o
 -12   6   2       2107.05       2339.34        53.46 o
 -10   6   2       5040.90       3783.23       356.09 o
  -8   6   2        206.32        196.43        35.80 o
  -6   6   2          5.35         19.81        40.76 o
  -4   6   2         76.53        104.25        32.52 o
  -2   6   2        415.28        403.16        34.33 o
   0   6   2        303.08        351.60        40.05 o
   2   6   2        446.11        524.05        44.57 o
   4   6   2        141.66         62.19        32.25 o
   6   6   2         12.87         16.25        37.47 o
   8   6   2        271.19        250.97        45.08 o
  12   6   2         16.13         28.74        45.11 o
  14   6   2          5.99         -8.62        47.30 o
  16   6   2         17.44          3.83        42.31 o
 -19   7   2        165.19        117.75        53.46 o
 -17   7   2         36.02         66.10        38.75 o
 -15   7   2          5.24         44.94        37.42 o
 -13   7   2         39.86         60.22        46.10 o
 -11   7   2       2702.48       2255.54        96.87 o
  -9   7   2        322.72        300.23        35.00 o
  -7   7   2       1489.29       1155.69       148.57 o
  -5   7   2       3248.10       2918.68        78.68 o
  -3   7   2          9.92         12.07        31.64 o
  -1   7   2       5069.89       4687.73       159.03 o
   1   7   2       2387.73       2271.22        52.98 o
   3   7   2         58.88        105.89        52.93 o
   5   7   2        884.45        797.43        36.84 o
   7   7   2       2642.76       2534.72        89.05 o
   9   7   2         27.50         58.81        37.09 o
  11   7   2       1634.08       1476.88        43.12 o
  13   7   2         21.55         36.37        36.54 o
  15   7   2         40.07         15.01        42.78 o
 -18   8   2        131.13         38.08        36.79 o
 -16   8   2         46.52         79.76        41.09 o
 -14   8   2         77.76         82.32        42.04 o
 -12   8   2         52.52         87.45        34.30 o
 -10   8   2         15.44         24.12        33.37 o
  -8   8   2        528.44        657.50        33.48 o
  -6   8   2       1198.38       1258.04        46.90 o
  -4   8   2       1117.00       1290.00        41.95 o
  -2   8   2        344.00        323.03        42.56 o
   0   8   2        928.77        962.64        84.32 o
   2   8   2        565.41        509.68        62.02 o
   4   8   2        290.77        314.10        39.34 o
   6   8   2         83.10         90.95        35.60 o
   8   8   2         32.52         48.30        36.70 o
  10   8   2         26.60         91.04        34.68 o
  12   8   2        188.09        185.32        42.99 o
  14   8   2          0.23        -39.78        42.37 o
 -17   9   2        154.55        100.73        34.84 o
 -15   9   2          2.01        -34.35        34.35 o
 -13   9   2         79.37         93.97        35.70 o
 -11   9   2         23.79         82.65        33.14 o
  -9   9   2         41.69         68.20        36.53 o
  -7   9   2        420.81        404.87        37.86 o
  -5   9   2          7.66         16.50        40.58 o
  -3   9   2         58.12         60.24        41.21 o
  -1   9   2         51.46         73.06        36.00 o
   1   9   2          1.24         25.76        38.14 o
   3   9   2          0.14        -28.88        42.63 o
   5   9   2        411.41        561.06        75.54 o
   7   9   2         10.56         -1.24        41.88 o
   9   9   2         43.65         82.06        30.11 o
  11   9   2         26.95         -3.80        36.09 o
  13   9   2        139.29        118.13        43.73 o
 -14  10   2          0.17         13.15        31.33 o
 -12  10   2          3.36         38.58        30.64 o
 -10  10   2         27.97         85.42        33.02 o
  -8  10   2         45.61         -8.39        32.98 o
  -6  10   2        126.58        189.02        33.34 o
  -4  10   2          1.79          8.09        41.81 o
  -2  10   2        127.26         95.86        40.87 o
   0  10   2        264.17        322.62        86.54 o
   2  10   2         15.01         37.90        50.23 o
   4  10   2        224.84        317.98        46.69 o
   6  10   2         16.52        -38.87        38.87 o
   8  10   2          0.05         43.91        50.65 o
  10  10   2          3.47         80.02        43.43 o
  12  10   2         15.74         40.67        40.49 o
 -13  11   2         38.37         62.88        30.86 o
 -11  11   2          7.30         67.46        30.75 o
  -9  11   2         38.57         64.63        28.50 o
  -7  11   2         81.62         57.10        40.06 o
  -5  11   2         69.35         25.80        52.99 o
  -3  11   2         54.23         85.17        50.32 o
  -1  11   2         53.94         64.99        42.57 o
   1  11   2         30.72         56.36        43.30 o
   3  11   2         17.04         20.57        37.68 o
   5  11   2        180.95        229.60        49.51 o
   7  11   2          5.85        -15.14       106.78 o
   9  11   2          1.52        -29.71        38.07 o
  11  11   2         39.78         39.47        48.13 o
 -10  12   2         64.42         60.13        38.29 o
  -8  12   2          4.75         34.84        32.74 o
  -6  12   2          5.62         77.16        48.02 o
  -4  12   2          1.37         66.19        64.96 o
  -2  12   2          4.92          9.61        36.22 o
   0  12   2          2.13         17.29        49.80 o
   2  12   2          0.25        -21.04        56.47 o
   4  12   2          5.59         51.33        39.78 o
   6  12   2          2.58        -42.84        42.84 o
   8  12   2          6.56         33.35        43.28 o
  -7  13   2          1.56         -8.05        34.28 o
  -5  13   2          7.17         24.41        41.71 o
  -3  13   2          0.75        -13.46        42.13 o
  -1  13   2          0.82         26.09        38.07 o
   1  13   2         13.49         38.20        56.31 o
   3  13   2          3.11         25.38        46.98 o
   5  13   2         37.74         79.61        44.40 o
 -23   1   3         28.15         45.25        68.97 o
 -21   1   3         17.03        -45.88        55.56 o
 -19   1   3        135.28        150.33        52.67 o
 -17   1   3        562.14        430.80        65.70 o
 -15   1   3       3187.65       3225.46       201.86 o
 -13   1   3       2253.27       1968.37       139.87 o
 -11   1   3        247.94        368.10        37.50 o
  -9   1   3      17223.66      16656.79       796.90 o
  -7   1   3      12048.98      10191.80      1594.48 o
  -5   1   3     101086.08      84564.70     11390.74 o
  -3   1   3       4409.58       3722.45        87.07 o
  -1   1   3      16909.82      18296.24       961.91 o
   1   1   3       2500.61       2669.23       130.14 o
   3   1   3      14801.93      15203.00       320.88 o
   5   1   3       1592.89       1574.02        79.40 o
   7   1   3       8642.26       9100.61       106.70 o
   9   1   3       2637.38       2969.49       345.91 o
  11   1   3         69.37        105.39        60.65 o
  13   1   3        264.66        358.05        73.31 o
  15   1   3         85.23        122.11        60.80 o
  17   1   3          1.27        -76.51        76.51 o
  19   1   3         68.47         63.10        63.22 o
 -22   2   3         23.99         34.46        60.57 o
 -20   2   3         44.08         74.76        58.41 o
 -18   2   3          9.76        -28.59        38.23 o
 -16   2   3        280.42        234.35        47.91 o
 -14   2   3        195.09        253.64        48.45 o
 -12   2   3        884.58        607.84       112.38 o
 -10   2   3       6846.72       6477.77       304.71 o
  -8   2   3       7710.69       6120.68       922.24 o
  -6   2   3       2351.70       2203.18       244.84 o
  -4   2   3      44519.57      41128.42       979.68 o
  -2   2   3      13641.16      13643.43       295.95 o
   0   2   3       5892.04       6316.51       254.41 o
   2   2   3       7785.77       7496.07       232.50 o
   4   2   3       1364.29       1481.55       395.26 o
   6   2   3        643.90        560.73        57.91 o
   8   2   3       1637.39       1621.58       183.48 o
  10   2   3        389.52        546.09        58.43 o
  12   2   3       1509.39       1423.64       105.82 o
  14   2   3        106.11        139.60        52.12 o
  16   2   3         23.06         52.17        54.89 o
  18   2   3          0.63         -5.58        78.22 o
 -21   3   3         19.71         28.58        58.96 o
 -19   3   3        171.02        159.66        57.57 o
 -17   3   3        122.15        135.77        40.53 o
 -15   3   3        193.19        234.91        41.20 o
 -13   3   3       3178.55       3475.40       185.65 o
 -11   3   3        107.94         94.09        40.45 o
  -9   3   3      15095.97      15442.18       714.38 o
  -7   3   3        780.69        905.70       152.87 o
  -5   3   3       3243.43       3369.84        57.02 o
  -3   3   3       5393.06       3647.04       180.87 o
  -1   3   3      13785.20      12892.70       112.36 o
   1   3   3       8284.41       7629.78       160.49 o
   3   3   3       2967.41       2452.33       184.57 o
   5   3   3        235.98        234.27        68.01 o
   7   3   3        387.11        499.04        48.74 o
   9   3   3        283.88        431.43        54.82 o
  11   3   3          0.38         22.98        40.29 o
  13   3   3        252.70        130.95        63.16 o
  15   3   3         47.15         32.44        85.39 o
  17   3   3          0.21          7.95        64.95 o
 -22   4   3          0.58         66.83        47.23 o
 -20   4   3          0.49         -9.81        40.06 o
 -18   4   3         23.99         57.07        42.81 o
 -16   4   3         14.79         -6.27        43.12 o
 -14   4   3        816.06        955.48        50.15 o
 -12   4   3       1947.39       1580.94       219.96 o
 -10   4   3          7.68         14.05        36.71 o
  -8   4   3       1404.38        878.41       118.90 o
  -6   4   3       3108.90       3038.63        83.05 o
  -4   4   3       9395.59       9294.77       281.35 o
  -2   4   3        869.93       1122.56        48.98 o
   0   4   3        311.09        210.95        37.98 o
   2   4   3        511.78        653.18        47.80 o
   4   4   3        610.49        780.05        52.36 o
   6   4   3        293.61        348.04        70.50 o
   8   4   3         51.58        148.83        41.79 o
  10   4   3         43.98         42.53        51.33 o
  12   4   3         20.82         11.47        52.64 o
  14   4   3         43.51        131.86        69.36 o
  16   4   3         49.92         83.19        62.44 o
  18   4   3         20.18         28.29        63.19 o
 -21   5   3          2.55         40.17        47.54 o
 -19   5   3          0.56         -0.74        38.14 o
 -17   5   3          2.21         -0.67        45.78 o
 -15   5   3        101.90         67.62        37.38 o
 -13   5   3       3908.76       3423.51       209.87 o
 -11   5   3        475.22        427.06        43.43 o
  -9   5   3       8415.83       8259.14        68.50 o
  -7   5   3       6039.23       6258.56        76.07 o
  -5   5   3        252.15        323.32        67.88 o
  -3   5   3      37417.10      35045.37      4530.34 o
  -1   5   3       5691.08       5528.16       124.52 o
   1   5   3       2125.46       2202.50        87.03 o
   3   5   3       7071.99       6637.27       319.74 o
   5   5   3       1356.01       1427.37        56.79 o
   7   5   3        672.58        597.40        53.78 o
   9   5   3       1015.72        854.30        39.70 o
  11   5   3          4.90          3.46        46.14 o
  13   5   3          2.49         51.37        45.29 o
  15   5   3         83.84        153.55        67.64 o
  17   5   3          3.59        -17.41        46.48 o
 -20   6   3          1.45         73.20        53.85 o
 -18   6   3         55.36         51.46        46.48 o
 -16   6   3        203.84        147.89        37.29 o
 -14   6   3        363.91        386.79        40.57 o
 -12   6   3        215.07        161.93        37.90 o
 -10   6   3        407.17        456.28        47.59 o
  -8   6   3        253.06        310.53        34.34 o
  -6   6   3       3881.02       4321.19       123.07 o
  -4   6   3       4701.07       4273.16       129.87 o
  -2   6   3       2211.93       2140.16        46.17 o
   0   6   3        520.06        570.68        54.63 o
   2   6   3        767.40        729.23        45.83 o
   4   6   3       2989.50       2931.27        64.04 o
   6   6   3        545.31        607.08        43.36 o
   8   6   3        419.41        439.02        44.55 o
  10   6   3         72.50         99.67        42.20 o
  12   6   3          5.96         48.40        35.80 o
  14   6   3          2.16         -3.31        37.87 o
  16   6   3          6.91        -35.14        49.15 o
 -19   7   3         56.96        168.86       102.48 o
 -17   7   3         11.29        -33.65        42.82 o
 -15   7   3        215.63        282.03        45.48 o
 -13   7   3         66.52        217.12        41.37 o
 -11   7   3        564.27        554.26        49.16 o
  -9   7   3       2296.15       2546.44        55.74 o
  -7   7   3          3.20         39.50        29.34 o
  -5   7   3        544.22        575.24        40.37 o
  -3   7   3        965.81        815.51        39.03 o
  -1   7   3       1793.96       1699.91        51.70 o
   1   7   3        379.03        442.81        46.45 o
   3   7   3        960.15       1261.05        59.21 o
   5   7   3        221.24        269.68        56.08 o
   7   7   3        567.16        858.01        45.03 o
   9   7   3        281.18        518.25        40.62 o
  11   7   3          1.84          6.43        35.46 o
  13   7   3         23.35         26.16        41.23 o
  15   7   3          8.00        -18.49        44.24 o
 -18   8   3          0.32         59.50        38.71 o
 -16   8   3         29.26         28.69        40.64 o
 -14   8   3         11.38        106.38        38.00 o
 -12   8   3          5.15         -0.33        33.90 o
 -10   8   3        571.65        479.36        35.96 o
  -8   8   3          0.59         70.49        27.99 o
  -6   8   3         28.11         95.23        40.72 o
  -4   8   3        300.93        444.06        34.21 o
  -2   8   3         79.61        159.53        35.65 o
   0   8   3          6.54        -19.80        37.89 o
   2   8   3         30.20        146.58        53.30 o
   4   8   3         10.25         18.29        37.70 o
   6   8   3          5.40        -36.46        45.87 o
   8   8   3         84.45         31.49        41.65 o
  10   8   3         80.81        138.42        39.89 o
  12   8   3         51.80         99.27        42.55 o
  14   8   3         10.42          6.32        39.52 o
 -17   9   3         21.90         45.21        37.65 o
 -15   9   3         44.49         42.56        34.92 o
 -13   9   3        107.11         69.21        45.76 o
 -11   9   3          6.04         54.01        30.78 o
  -9   9   3        818.54        664.49        59.91 o
  -7   9   3         79.59         94.49        31.89 o
  -5   9   3        474.09        425.13        35.59 o
  -3   9   3        147.59         91.25        36.64 o
  -1   9   3        315.74        332.82        43.88 o
   1   9   3        180.77        175.90        53.23 o
   3   9   3        635.37        527.32        96.25 o
   5   9   3        145.60        104.88        48.23 o
   7   9   3        306.45        232.82        49.60 o
   9   9   3        188.29        157.36        44.44 o
  11   9   3          0.95          4.14        44.14 o
  13   9   3         71.74         37.60        45.05 o
 -16  10   3          0.37          9.67        34.61 o
 -14  10   3          4.39         66.85        40.64 o
 -12  10   3         30.21         42.53        28.57 o
 -10  10   3         24.40         15.29        31.25 o
  -8  10   3         29.15         74.98        33.18 o
  -6  10   3          3.55         74.16        40.84 o
  -4  10   3         21.65         36.96        46.27 o
  -2  10   3        133.16        134.19        37.15 o
   0  10   3         91.00        111.05        43.61 o
   2  10   3        217.88        197.48        44.72 o
   4  10   3         70.13         81.38        45.81 o
   6  10   3         79.71        195.69        60.70 o
   8  10   3          1.49        -49.29        65.99 o
  10  10   3          0.46         23.39        51.35 o
  12  10   3         71.63         67.42        46.18 o
 -13  11   3         18.66         34.80        35.58 o
 -11  11   3          8.73        -37.85        37.85 o
  -7  11   3         14.86         32.37        34.74 o
  -5  11   3         25.16        -25.06        75.20 o
  -3  11   3         43.47        105.73        42.38 o
  -1  11   3         24.52         92.09        36.09 o
   1  11   3          0.72         29.23        44.21 o
   3  11   3         47.55         97.47        61.85 o
   5  11   3          5.98         73.80        58.94 o
   7  11   3          4.53         54.77        48.27 o
   9  11   3          4.99        -19.43        38.73 o
 -12  12   3         25.77        -27.51        29.81 o
 -10  12   3          0.62         56.43        34.48 o
  -8  12   3          0.82        -14.50        28.80 o
  -6  12   3         11.03         -4.01        33.95 o
  -4  12   3         20.22         38.34        42.08 o
  -2  12   3         13.64         45.67        57.32 o
   0  12   3         20.71         59.42        54.46 o
   2  12   3          3.77        -23.51        38.00 o
   4  12   3          1.33         -1.46        60.37 o
   6  12   3          0.68        -31.97        50.10 o
  -7  13   3         10.38         15.04        30.03 o
  -5  13   3          0.27         40.32        37.21 o
  -3  13   3         28.94         96.56        38.57 o
  -1  13   3          0.50        -11.78        37.87 o
   1  13   3          5.44         21.89        56.73 o
   3  13   3         70.26         60.87        48.92 o
 -24   0   4         52.53         68.41        83.61 o
 -22   0   4         41.68        117.35        82.40 o
 -20   0   4        228.29        143.60        57.56 o
 -18   0   4        171.28        202.34        71.34 o
 -16   0   4        544.97        543.98       122.34 o
 -14   0   4        293.07        330.87        74.53 o
 -12   0   4      17253.84      14357.00      2073.17 o
 -10   0   4      12633.42      11251.20       389.27 o
  -8   0   4      46999.77      45459.91      1936.86 o
  -6   0   4     145718.36     120736.52     18039.83 o
  -4   0   4      28807.62      31413.62      1915.18 o
  -2   0   4     137488.62     172219.53      1457.02 o
   0   0   4      66013.03      69377.66       408.79 o
   2   0   4        182.61        330.19        71.90 o
   4   0   4      21275.35      19745.55       230.52 o
   6   0   4       4455.77       4780.00       133.95 o
   8   0   4       1785.30       1843.98       108.76 o
  10   0   4       2051.53       2144.50       120.58 o
  12   0   4        100.85        292.28        74.23 o
  14   0   4        167.22        129.98        75.26 o
  16   0   4        116.23        170.62        76.33 o
  18   0   4        255.14        285.40        88.49 o
 -23   1   4         41.73        -82.09        82.09 o
 -21   1   4         45.65         49.53        53.83 o
 -19   1   4         19.18         52.80        60.11 o
 -17   1   4        863.45       1098.17        64.73 o
 -15   1   4        497.18        400.08        36.00 o
 -13   1   4        951.52       1104.99        87.04 o
 -11   1   4       1951.96       1456.84       119.01 o
  -9   1   4        106.63         78.00        41.06 o
  -7   1   4       1316.31        821.95        71.11 o
  -5   1   4       2112.24       2441.62        93.59 o
  -3   1   4       2215.22       1911.69        99.13 o
  -1   1   4        258.99        271.68        44.42 o
   1   1   4      13389.51      12962.66       402.58 o
   3   1   4        221.27        256.02        66.68 o
   5   1   4       2514.81       2784.33        89.75 o
   7   1   4       2515.96       2864.49        81.33 o
   9   1   4         15.51         39.86        72.51 o
  11   1   4        305.70        539.80        75.82 o
  13   1   4        158.75        217.37        55.51 o
  15   1   4          0.71         64.20        76.36 o
  17   1   4         10.58         19.35        61.28 o
 -22   2   4          1.72         -4.30        70.93 o
 -20   2   4          2.39        -27.35        44.27 o
 -18   2   4        108.89         63.39        47.04 o
 -16   2   4         10.05         51.31        41.76 o
 -14   2   4        142.39         95.03        43.67 o
 -12   2   4          6.22         14.30        40.10 o
 -10   2   4       1669.70       1427.34       102.73 o
  -8   2   4         63.45         39.97        32.73 o
  -6   2   4         95.53         67.91        42.70 o
  -4   2   4       7257.14       6851.36       235.96 o
  -2   2   4      15014.65      14300.07       383.81 o
   0   2   4       3498.80       4585.24        78.92 o
   2   2   4       2816.71       2787.90        85.11 o
   4   2   4        483.97        592.51        70.75 o
   6   2   4        108.99        151.14        57.09 o
   8   2   4        462.61        637.70        74.62 o
  10   2   4          0.37        -17.18        60.60 o
  12   2   4          2.34         32.64        54.92 o
  14   2   4          3.60        -12.48        61.66 o
  16   2   4          2.80         38.74        75.88 o
  18   2   4         12.60         29.71        56.72 o
 -23   3   4          0.87         56.07        42.51 o
 -21   3   4         37.08         39.11        50.90 o
 -19   3   4         30.81         22.34        44.91 o
 -17   3   4        421.21        423.46        74.65 o
 -15   3   4       1398.47       1160.01        87.13 o
 -13   3   4        293.21        324.35        53.70 o
 -11   3   4       5236.76       4459.96       337.80 o
  -9   3   4       2678.67       2826.43       157.35 o
  -7   3   4        320.51        289.23        37.11 o
  -5   3   4      25814.33      27176.81       237.90 o
  -3   3   4       5616.34       6334.97       308.72 o
  -1   3   4      19578.19      19960.31       229.18 o
   1   3   4      10359.75      10057.13       120.09 o
   3   3   4         65.33         97.02        45.53 o
   5   3   4       4778.72       4025.21       632.99 o
   7   3   4        796.33        759.29       124.53 o
   9   3   4        138.09        110.09        83.09 o
  11   3   4         11.56        -33.95        56.91 o
  13   3   4         53.31        100.97        71.87 o
  15   3   4         23.66         87.97        75.01 o
  17   3   4         10.45        -25.25        54.24 o
 -22   4   4          7.82         27.98        45.24 o
 -20   4   4         49.41         61.97        50.51 o
 -18   4   4          0.78         13.41        46.79 o
 -16   4   4         71.79         62.62        42.15 o
 -14   4   4        117.59         68.66        35.87 o
 -12   4   4       1720.37       1684.70       202.97 o
 -10   4   4        236.05        217.82        46.56 o
  -8   4   4        363.03        395.03        42.08 o
  -6   4   4      16720.70      17148.10       130.93 o
  -4   4   4       2634.89       2506.50        54.16 o
  -2   4   4      10930.76      11168.97       171.31 o
   0   4   4      15374.58      15348.47       180.37 o
   2   4   4        930.30        803.03       127.86 o
   4   4   4       6044.86       5234.21       179.68 o
   6   4   4       5841.70       5972.36       316.51 o
   8   4   4        200.75        221.37        42.17 o
  10   4   4       1480.74       1839.35       129.41 o
  12   4   4        413.50        470.55        55.46 o
  14   4   4         61.31         75.62        39.59 o
  16   4   4         60.29        118.31        45.94 o
 -21   5   4         16.01         51.55        49.26 o
 -19   5   4         29.80         22.54        42.52 o
 -17   5   4        242.22        279.52        66.29 o
 -15   5   4          4.60         92.32        47.29 o
 -13   5   4        262.50        246.93        45.24 o
 -11   5   4         58.14        153.93        36.85 o
  -9   5   4        762.75        722.42        38.65 o
  -7   5   4        255.07        194.07        34.75 o
  -5   5   4        994.26       1438.68        43.87 o
  -3   5   4       5164.44       4602.61        83.57 o
  -1   5   4        292.72        423.12        35.02 o
   1   5   4      11086.77       9613.92       893.82 o
   3   5   4        337.39        269.32        87.24 o
   5   5   4        663.62        921.37        92.96 o
   7   5   4        316.46        347.23        46.56 o
   9   5   4         69.89          5.59        38.65 o
  11   5   4        120.46        168.10        35.72 o
  13   5   4         12.68         12.17        39.81 o
  15   5   4          1.03        -20.42        51.51 o
 -20   6   4         22.54         39.70        47.16 o
 -18   6   4          7.05        -36.70        39.39 o
 -16   6   4          6.02         50.33        39.96 o
 -14   6   4        128.49        117.95        41.99 o
 -12   6   4         82.51        140.15        34.12 o
 -10   6   4         73.98         27.90        38.82 o
  -8   6   4         18.60          7.24        30.90 o
  -6   6   4         29.19        106.26        33.94 o
  -4   6   4       4298.26       4317.28        62.44 o
  -2   6   4       2272.54       2448.15        47.55 o
   0   6   4        456.31        403.73        37.18 o
   2   6   4         14.12         46.04        35.99 o
   4   6   4        216.95        238.50        57.32 o
   6   6   4         32.25         24.26        43.01 o
   8   6   4        287.94        270.28        44.56 o
  10   6   4        309.99        160.79        38.83 o
  12   6   4         92.98         95.12        43.60 o
  14   6   4         27.18         -9.97        49.21 o
  16   6   4          5.76         11.64        48.77 o
 -19   7   4         88.36         55.68        38.98 o
 -17   7   4          4.58         25.75        39.05 o
 -15   7   4        244.52        200.79        38.63 o
 -13   7   4         43.98         63.13        36.12 o
 -11   7   4        537.26        457.22        39.59 o
  -9   7   4        576.07        519.99        75.60 o
  -7   7   4        227.08        192.83        33.20 o
  -5   7   4       1609.53       1478.63        73.69 o
  -3   7   4         63.83         98.81        30.39 o
  -1   7   4        236.43        194.40        44.02 o
   1   7   4        671.61        652.86        52.51 o
   3   7   4          1.61         -3.74        42.70 o
   5   7   4        414.42        329.62        46.22 o
   7   7   4        102.15        196.58        50.40 o
   9   7   4          0.59         17.75        40.17 o
  11   7   4         88.23        128.80        36.90 o
  13   7   4          0.65         80.88        47.46 o
  15   7   4         12.60         81.89        44.37 o
 -18   8   4         93.06        136.25        74.99 o
 -16   8   4         11.78         33.82        37.59 o
 -14   8   4        229.04        125.78        33.93 o
 -12   8   4        208.96        203.19        35.57 o
 -10   8   4        300.46        156.47        35.65 o
  -8   8   4        107.42         80.30        36.36 o
  -6   8   4        156.26        173.24        31.90 o
  -4   8   4        813.93        886.80        39.89 o
  -2   8   4         18.40         45.31        42.00 o
   0   8   4         14.46        -31.69        53.12 o
   2   8   4        908.02        992.04        67.69 o
   4   8   4         10.44         92.07        54.64 o
   6   8   4        608.16        737.48        61.55 o
   8   8   4         29.01         73.69        64.78 o
  10   8   4          8.28         31.25        41.34 o
  12   8   4         32.57         49.15        49.15 o
  14   8   4          0.20         76.65        54.06 o
 -17   9   4         19.57         80.07        48.74 o
 -15   9   4          0.92         16.37        40.71 o
 -13   9   4          0.72        -26.30        31.94 o
 -11   9   4          7.00         31.46        38.73 o
  -9   9   4         37.09         73.02        31.43 o
  -7   9   4         14.90         -0.72        28.78 o
  -5   9   4         45.31         41.64        30.78 o
  -3   9   4        709.12        702.02        53.44 o
  -1   9   4        159.56        317.61        45.20 o
   1   9   4        644.01        748.21        47.96 o
   3   9   4        590.03        616.31        45.75 o
   5   9   4          4.70         37.31        55.43 o
   7   9   4         18.50         93.96        57.86 o
   9   9   4         11.69         22.43        39.30 o
  11   9   4          0.15         19.73        42.30 o
  13   9   4          0.02         -9.29        58.03 o
 -16  10   4         26.06         13.97        30.08 o
 -14  10   4          0.01         19.20        31.53 o
 -12  10   4         25.89         -4.67        31.76 o
 -10  10   4         96.75         26.24        28.19 o
  -8  10   4         13.56          8.36        31.39 o
  -6  10   4        126.10         74.94        28.85 o
  -4  10   4        199.42        199.23        40.37 o
  -2  10   4        267.83        251.52        45.96 o
   0  10   4        256.72        148.45        42.32 o
   2  10   4          5.11         65.22        38.57 o
   4  10   4        210.24        200.52        46.85 o
   6  10   4         15.35        -13.38        50.81 o
   8  10   4         64.29        100.38        64.73 o
  10  10   4          1.23          8.52        44.98 o
 -15  11   4          0.05         18.48        30.82 o
 -13  11   4          4.83         -9.43        27.47 o
 -11  11   4          1.37        -17.44        34.21 o
  -9  11   4          5.56         32.89        31.14 o
  -7  11   4         49.03         70.76        28.48 o
  -5  11   4         37.27         54.21        51.13 o
  -3  11   4        414.63        354.58        39.05 o
  -1  11   4        153.70        141.05        43.97 o
   1  11   4        331.00        343.54        46.74 o
   3  11   4         83.33        102.08        43.98 o
   5  11   4          2.26         -9.17       101.83 o
   7  11   4          7.47         93.68        51.56 o
   9  11   4          1.58        -45.82        45.82 o
 -12  12   4          0.13         19.51        30.21 o
 -10  12   4          3.98         57.26        34.10 o
  -8  12   4          0.21        -19.31        37.96 o
  -6  12   4          1.51         12.45        37.55 o
  -4  12   4          4.10         43.81        43.82 o
  -2  12   4         41.84         -3.75        43.34 o
   0  12   4        117.03        112.32        46.09 o
   2  12   4          2.69         15.83        46.68 o
   4  12   4         46.06         72.58        41.83 o
   6  12   4          0.45         36.02        52.17 o
  -7  13   4          0.58         32.06        45.39 o
  -5  13   4         67.44         72.96        39.11 o
  -3  13   4         38.65         53.73        42.58 o
  -1  13   4         18.69         25.89        36.71 o
   1  13   4          6.17        -24.59        47.66 o
   3  13   4          1.92          3.36        42.85 o
 -23   1   5         27.50         54.63        53.56 o
 -21   1   5          0.15         -1.34        49.32 o
 -19   1   5          2.55         32.47        43.51 o
 -17   1   5       1044.23        878.31        42.45 o
 -15   1   5        604.06        449.82        57.87 o
 -13   1   5       5478.26       4773.61        91.35 o
 -11   1   5       4468.58       4180.12       171.47 o
  -9   1   5        563.33        390.54        35.19 o
  -7   1   5      17347.70      14031.30       771.99 o
  -5   1   5       2668.24       2352.58        77.64 o
  -3   1   5       5742.74       7162.56       389.95 o
  -1   1   5        791.95        815.31        45.51 o
   1   1   5       3645.13       4043.16        95.84 o
   3   1   5       4997.10       5220.09       189.32 o
   5   1   5       1844.15       1782.92       193.51 o
   7   1   5        246.46        170.55        69.39 o
   9   1   5       2431.17       2955.82        80.20 o
  11   1   5          0.47         74.07        64.42 o
  13   1   5          1.63         34.32        73.33 o
  15   1   5         13.96         33.44        75.62 o
  17   1   5         26.97         13.92        45.75 o
 -24   2   5          8.76         40.07        46.79 o
 -22   2   5          0.35        -12.31        62.93 o
 -20   2   5        451.75        560.74        56.33 o
 -18   2   5          3.34        -18.99        37.56 o
 -16   2   5       1552.92       1605.07       182.71 o
 -14   2   5        975.92       1000.00       115.83 o
 -12   2   5        686.11        539.50        72.82 o
 -10   2   5      11392.70      10833.46       855.32 o
  -8   2   5      30007.76      26524.75      2445.83 o
  -6   2   5       5764.71       6123.59       273.61 o
  -4   2   5      53528.50      50057.16      2470.24 o
  -2   2   5      80015.45      80554.13      2749.18 o
   0   2   5         18.09         60.80        39.41 o
   2   2   5      26340.35      21944.43       201.53 o
   4   2   5      15443.95      16271.93      1700.81 o
   6   2   5       2620.84       3110.83       172.52 o
   8   2   5       6915.09       7035.79       585.62 o
  10   2   5         82.98        145.87        62.56 o
  12   2   5        641.25        620.97        74.82 o
  14   2   5        525.68        694.11        86.86 o
  16   2   5          4.92        -14.76        55.84 o
 -23   3   5          1.32         65.26        48.43 o
 -21   3   5          4.79         35.60        45.55 o
 -19   3   5          4.53         13.88        45.75 o
 -17   3   5        253.03        247.40        46.73 o
 -15   3   5       1053.62       1275.45       116.62 o
 -13   3   5        912.38        990.81        75.07 o
 -11   3   5        423.88        414.99        50.72 o
  -9   3   5        961.83        783.48        50.10 o
  -7   3   5      10630.83       9276.04       596.54 o
  -5   3   5       3222.48       2981.39       100.60 o
  -3   3   5       7727.82       5646.50       263.84 o
  -1   3   5      14345.02      12957.02       455.51 o
   1   3   5       3920.37       4010.47       106.61 o
   3   3   5       5949.32       4925.86        98.62 o
   5   3   5        520.92        499.00        66.52 o
   7   3   5         27.17         47.58        36.51 o
   9   3   5         24.67         80.57        49.74 o
  11   3   5        251.79        257.05        47.04 o
  13   3   5        127.83        176.45        47.20 o
  15   3   5         23.81         22.78        46.46 o
 -22   4   5          0.10         21.34        54.27 o
 -20   4   5          0.02          8.32        44.26 o
 -18   4   5          2.17        -17.59        44.01 o
 -16   4   5        660.61        740.80        95.70 o
 -14   4   5        535.75        443.04        43.39 o
 -12   4   5       2006.91       1972.75        78.00 o
 -10   4   5        588.86        466.80        48.26 o
  -8   4   5        817.43        797.20        38.79 o
  -6   4   5        186.19        253.30        38.77 o
  -4   4   5          4.61        104.77        38.69 o
  -2   4   5        375.95        235.79        31.63 o
   0   4   5        389.82        302.07        44.35 o
   2   4   5        408.94        535.51        59.93 o
   4   4   5          4.09          1.97        49.46 o
   6   4   5         67.53         64.56        59.37 o
   8   4   5          2.30         83.63        43.23 o
  10   4   5        309.54        310.54        48.48 o
  12   4   5         47.04         30.65        45.37 o
  14   4   5          0.04         36.74        39.99 o
  16   4   5         17.64         -7.13        40.81 o
 -23   5   5         11.45         76.97        42.33 o
 -21   5   5          8.54          6.73        45.86 o
 -19   5   5          0.83         66.14        48.34 o
 -17   5   5         18.73         68.65        44.70 o
 -15   5   5       1005.18        963.45       103.09 o
 -13   5   5         38.30         66.03        33.85 o
 -11   5   5          0.59         64.73        45.10 o
  -9   5   5         44.15         15.82        32.62 o
  -7   5   5       1532.79       1462.21        38.53 o
  -5   5   5       1251.95       1418.18        43.66 o
  -3   5   5       3957.63       3839.13        50.20 o
  -1   5   5        834.89        831.61        38.02 o
   1   5   5        543.70        542.91        68.77 o
   3   5   5        655.84        544.43       144.39 o
   5   5   5          0.85         28.22        65.22 o
   7   5   5        289.48        207.96        49.13 o
   9   5   5        114.06        175.08        42.03 o
  11   5   5         13.05         67.74        43.12 o
  13   5   5          9.29          3.90        45.45 o
  15   5   5          0.49         56.31        48.71 o
 -22   6   5         49.79         87.16        49.44 o
 -20   6   5         83.84         68.89        42.82 o
 -18   6   5        177.16        197.55        56.54 o
 -16   6   5        640.49        527.63       102.28 o
 -14   6   5         15.99         13.65        40.37 o
 -12   6   5         77.69        152.23        40.66 o
 -10   6   5        683.70        768.04        48.21 o
  -8   6   5       1794.44       1753.39        74.41 o
  -6   6   5          6.40         54.94        37.46 o
  -4   6   5       5114.78       4660.09        82.60 o
  -2   6   5       5589.38       5937.35       193.15 o
   0   6   5        387.61        394.39        56.73 o
   2   6   5       4563.37       4952.38        77.99 o
   4   6   5        839.75        815.03        64.07 o
   6   6   5        302.82        289.32        66.43 o
   8   6   5       1120.46       1344.79       138.15 o
  10   6   5         24.95         68.02        54.36 o
  12   6   5         17.10        125.99        47.45 o
  14   6   5        131.98        202.50        43.63 o
 -21   7   5        138.92         62.66        39.09 o
 -19   7   5          0.10        101.70        52.28 o
 -17   7   5         49.32         20.35        40.40 o
 -15   7   5         45.65        113.84        41.02 o
 -11   7   5         31.24         46.55        33.88 o
  -9   7   5         13.57         22.78        39.75 o
  -7   7   5          2.76          8.68        41.07 o
  -5   7   5        875.18        836.11        30.61 o
  -3   7   5        164.17        170.84        32.54 o
  -1   7   5          4.45         -3.32        37.75 o
   1   7   5        662.41        808.22        48.85 o
   3   7   5        341.68        555.92        55.46 o
   5   7   5        530.72        590.46        50.04 o
   7   7   5        212.02        147.02        54.94 o
   9   7   5        201.39        326.65        68.94 o
  11   7   5         13.70         30.50        62.10 o
  13   7   5          2.20         94.38        52.66 o
 -20   8   5         18.81         55.66        51.41 o
 -18   8   5         95.87        100.03        39.86 o
 -16   8   5         12.88         -8.62        65.30 o
 -14   8   5        228.78        110.37        36.63 o
 -12   8   5         43.60         79.66        33.85 o
 -10   8   5         34.24         31.48        30.76 o
  -8   8   5       1024.69        772.89        37.66 o
  -6   8   5        101.93        125.27        29.12 o
  -4   8   5        503.31        447.86        39.60 o
  -2   8   5        122.56        134.48        42.73 o
   0   8   5          0.70         88.41        43.26 o
   2   8   5       1763.66       1640.50        61.20 o
   4   8   5        124.09        125.27        42.14 o
   6   8   5         31.33          6.89        48.85 o
   8   8   5          3.22         67.92        53.16 o
  10   8   5         84.50         81.18        41.81 o
  12   8   5          7.12        -17.92        58.66 o
 -19   9   5          2.85         13.28        39.31 o
 -17   9   5         34.10         -2.10        40.80 o
 -15   9   5        175.97        155.28        38.61 o
 -13   9   5          5.90         10.01        38.92 o
 -11   9   5         51.28         49.37        37.84 o
  -9   9   5         19.10         24.35        30.91 o
  -7   9   5         97.81         47.53        27.86 o
  -5   9   5          7.21         -2.53        34.06 o
  -3   9   5         28.03          1.14        51.90 o
  -1   9   5          1.72         37.18        42.12 o
   1   9   5          2.16        -11.92        44.36 o
   3   9   5          5.49         60.97        44.24 o
   5   9   5         37.57         98.15        47.14 o
   7   9   5         82.26         20.37        65.46 o
   9   9   5          0.99         -2.30        40.62 o
  11   9   5          4.48         10.12        86.63 o
 -16  10   5          0.19          7.45        37.51 o
 -14  10   5         19.75         69.76        31.17 o
 -12  10   5          0.23          1.69        30.52 o
 -10  10   5         32.20          9.79        27.04 o
  -8  10   5          2.22         55.72        26.65 o
  -6  10   5        169.80        144.85        31.71 o
  -4  10   5         27.45         66.60        42.74 o
  -2  10   5        313.00        309.78        45.43 o
   0  10   5         54.13        118.04        70.44 o
   2  10   5         33.61         12.96        46.27 o
   4  10   5        118.10        144.41        51.66 o
   6  10   5          4.05         27.08        47.58 o
   8  10   5         28.83         96.99        55.55 o
  10  10   5          7.19         -6.91        42.30 o
 -15  11   5        111.36         79.49        58.22 o
 -13  11   5         58.45          7.72        32.38 o
 -11  11   5         17.88         -1.50        30.17 o
  -9  11   5         17.58        -14.59        32.55 o
  -7  11   5          2.45         11.02        30.64 o
  -5  11   5         13.31         63.30        33.36 o
  -3  11   5          5.27          8.93        58.04 o
  -1  11   5          9.52         26.11        37.59 o
   1  11   5         45.41         95.98        46.86 o
   3  11   5          1.50        -19.97        46.47 o
   5  11   5          0.36         64.30        50.21 o
   7  11   5          6.97         50.05        65.13 o
 -12  12   5          9.82         -5.01        31.79 o
 -10  12   5         18.22         37.67        29.67 o
  -8  12   5          4.34          2.64        31.99 o
  -6  12   5         14.79          8.24        36.75 o
  -4  12   5         64.38         69.72        33.64 o
  -2  12   5         47.83         27.63        43.40 o
   0  12   5         85.02        136.14        39.62 o
   2  12   5          0.59         62.91        41.07 o
   4  12   5          2.76         11.25        46.20 o
   6  12   5          5.36         70.26        50.59 o
  -9  13   5          2.21         -4.37        32.89 o
  -7  13   5          4.57         11.86        33.71 o
  -5  13   5         44.70        154.40        43.75 o
  -3  13   5         38.43         -7.59        38.49 o
  -1  13   5          2.75         47.37        35.71 o
   1  13   5          9.09         -4.76        40.16 o
 -24   0   6         37.19         13.02        73.59 o
 -22   0   6         14.67        -62.87        62.87 o
 -20   0   6          1.43          8.33        60.06 o
 -18   0   6       1296.55       1782.92       133.38 o
 -16   0   6        178.38        128.61        55.29 o
 -14   0   6       2701.17       2551.04       848.02 o
 -12   0   6         51.46         54.95        54.82 o
 -10   0   6      40284.53      35002.85      1910.65 o
  -8   0   6        126.89         50.41        58.58 o
  -6   0   6      66356.61      69502.12      5507.79 o
  -4   0   6      46599.05      54929.88       269.15 o
  -2   0   6       1161.17       1544.71       110.96 o
   0   0   6      39199.72      38927.69      1264.34 o
   2   0   6      10532.63       8572.30       158.85 o
   4   0   6       6411.91       7066.42       530.41 o
   6   0   6       8260.31       8869.16       376.82 o
   8   0   6       1315.74       1486.34       108.52 o
  10   0   6        656.79        764.84       101.06 o
  12   0   6        910.80       1241.86        82.94 o
  14   0   6        113.46        107.74        60.39 o
  16   0   6        484.17        479.19       183.56 o
 -25   1   6          3.79          3.06        48.12 o
 -23   1   6          0.11         -9.89        45.97 o
 -21   1   6          3.36         42.03        45.16 o
 -19   1   6         98.89        110.57        37.66 o
 -17   1   6          4.53        -20.26        37.71 o
 -15   1   6       4650.30       3655.36       441.00 o
 -13   1   6         15.61          2.19        32.65 o
 -11   1   6       5168.42       4697.73       210.69 o
  -9   1   6       7503.20       6903.68       277.98 o
  -7   1   6         85.91         67.46        34.31 o
  -5   1   6      36157.41      37309.64      1451.81 o
  -3   1   6         10.05         35.39        38.95 o
  -1   1   6      18842.74      18852.84      1146.17 o
   1   1   6       9113.60       9234.90       485.70 o
   3   1   6        988.57        906.86        58.19 o
   5   1   6       2735.80       2703.42        92.31 o
   7   1   6        317.70        348.08        53.70 o
   9   1   6          6.59        -10.05        39.86 o
  11   1   6        152.52        251.80        43.99 o
  13   1   6         15.25         20.11        41.14 o
  15   1   6          3.92         29.56        37.18 o
 -24   2   6         12.88         39.66        49.52 o
 -22   2   6          2.40         73.40        47.37 o
 -20   2   6         30.13         66.87        37.03 o
 -18   2   6          0.39         -3.43        42.64 o
 -16   2   6        670.73        525.29        52.36 o
 -14   2   6         86.42        116.74        38.67 o
 -12   2   6          1.94         24.85        33.96 o
 -10   2   6       2168.12       2080.96       166.22 o
  -8   2   6        128.17        143.41        32.91 o
  -4   2   6        772.41        712.60        64.11 o
  -2   2   6       1402.06       1196.75        44.15 o
   0   2   6         13.04         20.96        37.61 o
   2   2   6         21.30         54.04        56.62 o
   4   2   6        322.26        279.60        58.95 o
   6   2   6       1124.11       1404.90        67.71 o
   8   2   6        494.83        570.27        61.75 o
  10   2   6       1469.82       1593.67        79.75 o
  12   2   6         94.45        110.03        39.71 o
  14   2   6          0.11        -20.94        43.62 o
  16   2   6          8.48         29.89        47.01 o
 -23   3   6          4.20         21.57        47.12 o
 -21   3   6         71.67        101.77        49.12 o
 -19   3   6          7.46        -36.36        47.31 o
 -17   3   6          2.57         -5.18        36.12 o
 -15   3   6        615.03        444.93        34.65 o
 -13   3   6       1560.73       1419.35       179.86 o
 -11   3   6         82.18        116.58        30.00 o
  -9   3   6         28.50         49.69        28.21 o
  -7   3   6        269.49        319.41        37.17 o
  -5   3   6       6789.09       6777.10       158.18 o
  -3   3   6        188.62        185.68        33.67 o
  -1   3   6       4533.25       4930.71       140.02 o
   1   3   6       4668.68       4881.54        96.67 o
   3   3   6          8.57         40.38        78.23 o
   5   3   6       4212.96       3929.74        84.51 o
   7   3   6       1210.38       1373.02        48.71 o
   9   3   6        450.88        413.86        41.08 o
  11   3   6        426.97        436.67        46.81 o
  13   3   6         25.06         51.47        44.33 o
  15   3   6         67.38         59.43        45.84 o
 -24   4   6         13.25         26.37        45.53 o
 -22   4   6         70.04         71.66        53.06 o
 -20   4   6         55.33         38.93        65.70 o
 -18   4   6        143.03        237.39        45.56 o
 -16   4   6        104.11        141.72        42.05 o
 -14   4   6        584.27        535.63        38.39 o
 -12   4   6        752.04        728.11        41.66 o
 -10   4   6       6774.94       6472.15       721.85 o
  -8   4   6       1157.30       1126.91       121.89 o
  -6   4   6      13352.75      12344.36       367.31 o
  -4   4   6      14567.44      14388.23       261.15 o
  -2   4   6       4012.11       4180.63       150.48 o
   0   4   6      12592.42      12471.55       422.01 o
   2   4   6       1701.86       1448.62        85.07 o
   4   4   6        499.42        708.74        77.09 o
   6   4   6       4748.60       5094.59       103.32 o
   8   4   6        684.18        762.79        48.37 o
  10   4   6       2355.31       2384.16        66.41 o
  12   4   6         19.49        107.24        51.39 o
  14   4   6          2.99         22.02        41.13 o
 -23   5   6          0.85         51.52        65.84 o
 -21   5   6          3.43         39.31        41.89 o
 -19   5   6        124.93        149.08        59.00 o
 -17   5   6          1.38        -29.13        58.69 o
 -13   5   6        204.01        165.24        38.85 o
 -11   5   6       2540.12       2941.26        51.42 o
  -9   5   6        652.36        709.08        50.80 o
  -7   5   6        858.82        758.10        41.65 o
  -5   5   6        832.82        636.76        38.99 o
  -3   5   6          4.01         46.85        30.24 o
  -1   5   6       3449.53       3161.61        44.28 o
   1   5   6       1577.24       1577.25        59.26 o
   3   5   6       1073.46       1186.04        84.02 o
   5   5   6        489.59        652.08        61.51 o
   7   5   6         27.56          4.89        78.16 o
   9   5   6        128.85        159.86        58.09 o
  11   5   6        114.78        188.29        48.97 o
  13   5   6          7.94         60.14        41.58 o
  15   5   6         58.82         82.38        57.64 o
 -22   6   6         36.58          1.80        42.43 o
 -20   6   6         80.83         73.84        48.57 o
 -18   6   6          1.13         12.63        54.52 o
 -16   6   6         39.10         17.44        42.27 o
 -14   6   6       2222.13       2385.04        55.59 o
 -12   6   6       1117.54        707.93        38.56 o
 -10   6   6        642.88        478.18        33.40 o
  -8   6   6        513.64        411.43        55.56 o
  -6   6   6        116.90        138.63        32.09 o
  -4   6   6         48.47        105.30        31.64 o
  -2   6   6        669.71        718.08        30.44 o
   0   6   6         63.69         27.78        52.33 o
   2   6   6         54.53         53.82        46.56 o
   4   6   6         10.57        127.48        71.00 o
   6   6   6         29.05         80.61        78.16 o
   8   6   6        846.85        979.90        63.22 o
  10   6   6          2.83        -40.92        40.92 o
  12   6   6          0.03         63.20        50.78 o
  14   6   6          0.18         -8.68        42.08 o
 -21   7   6          3.97         47.95        55.64 o
 -19   7   6         99.07        122.59        41.43 o
 -17   7   6          6.28         26.64        40.09 o
 -15   7   6        256.66        189.18        40.39 o
 -13   7   6         25.21         72.08        35.55 o
 -11   7   6        450.76        426.23        42.13 o
  -9   7   6        128.14        171.34        38.46 o
  -7   7   6       1791.91       1678.65        58.40 o
  -5   7   6        123.40        123.93        33.23 o
  -3   7   6         61.26         22.41        30.67 o
  -1   7   6        889.87        933.77        59.12 o
   1   7   6        554.42        424.74        88.05 o
   3   7   6          0.85         -0.29        44.31 o
   5   7   6        540.87        608.35        57.85 o
   7   7   6        223.36        218.73        58.32 o
   9   7   6        118.08         86.60        48.33 o
  11   7   6        212.77        183.70        41.87 o
  13   7   6          1.13         62.42        51.69 o
 -20   8   6          0.03         -4.76        42.32 o
 -18   8   6         21.17         51.68        40.74 o
 -16   8   6        344.11        381.92        43.76 o
 -14   8   6         12.78         31.46        35.51 o
 -12   8   6        156.00        188.79        36.52 o
 -10   8   6       1610.05       1709.56        41.77 o
  -8   8   6          1.30         -1.36        39.51 o
  -6   8   6       6957.08       7334.66       169.92 o
  -4   8   6        401.23        500.49        36.86 o
  -2   8   6       3115.33       2946.26       132.81 o
   0   8   6       1177.63       1252.11        80.82 o
   2   8   6        679.21        691.02        51.43 o
   4   8   6        157.86        216.86        60.06 o
   6   8   6          6.95         21.33        51.32 o
   8   8   6        104.96        203.48        60.56 o
  10   8   6         50.49        127.82        48.79 o
  12   8   6          0.37         48.12        79.92 o
 -19   9   6         42.17         23.34        44.41 o
 -17   9   6          0.37          0.36        43.10 o
 -15   9   6          2.18         52.24        42.66 o
 -13   9   6        294.76        331.14        41.60 o
 -11   9   6        141.28        102.85        38.84 o
  -9   9   6        278.84        143.16        31.48 o
  -7   9   6         49.16         47.13        32.66 o
  -5   9   6        180.17        264.26        34.46 o
  -3   9   6        564.39        476.31        40.47 o
  -1   9   6        115.18        240.46        37.93 o
   1   9   6         42.26         86.03        47.60 o
   3   9   6         97.14        109.37        44.73 o
   5   9   6         93.68        129.83        48.38 o
   7   9   6          1.35         -0.34        49.30 o
   9   9   6         19.41         47.61        50.08 o
  11   9   6         40.17         50.80        46.18 o
 -18  10   6          6.49         -4.70        36.77 o
 -16  10   6        172.19        158.51        44.04 o
 -14  10   6         24.92         65.45        36.01 o
 -12  10   6         42.37         76.86        35.20 o
 -10  10   6         37.72         91.40        34.02 o
  -8  10   6        302.35        312.24        39.64 o
  -6  10   6         26.02         45.12        27.68 o
  -4  10   6          8.05          6.46        37.98 o
  -2  10   6         29.60         69.90        38.90 o
   0  10   6          3.19         40.27        53.40 o
   2  10   6         12.53         84.06        55.47 o
   4  10   6          7.77         78.86        57.35 o
   6  10   6          7.02        -68.69        68.69 o
   8  10   6          8.28         55.57        55.43 o
 -15  11   6         42.53         67.20        35.27 o
 -13  11   6          0.97         41.93        53.31 o
 -11  11   6         16.79         65.79        29.49 o
  -9  11   6          3.25          0.55        31.44 o
  -7  11   6          7.92         45.53        27.94 o
  -5  11   6         22.46         69.33        54.97 o
  -3  11   6         42.31          8.02        33.81 o
  -1  11   6          5.92         16.25        39.79 o
   1  11   6         11.67          8.84        56.32 o
   3  11   6         11.13        -12.58        47.37 o
   5  11   6          0.29        109.94       108.45 o
   7  11   6          5.63         70.76        47.72 o
 -12  12   6          1.55         28.30        27.66 o
 -10  12   6         57.24        110.62        36.09 o
  -8  12   6          1.10          0.35        34.94 o
  -6  12   6         13.94        -12.75        43.52 o
  -4  12   6         42.16         66.65        39.55 o
  -2  12   6         34.30         23.27        33.10 o
   0  12   6          2.21         58.59        35.87 o
   2  12   6          2.67         40.23        42.57 o
   4  12   6          0.40         35.58        44.40 o
  -9  13   6          8.41         24.39        32.15 o
  -7  13   6          6.75         22.70        39.11 o
  -5  13   6         10.09          6.08        39.49 o
  -3  13   6         50.55         -2.71        36.69 o
  -1  13   6         14.11         69.00        39.76 o
 -25   1   7         70.82         96.78        52.51 o
 -23   1   7         90.78        167.05        44.83 o
 -21   1   7         50.71         32.76        40.89 o
 -19   1   7          2.06         39.22        39.61 o
 -17   1   7         19.14          7.97        44.07 o
 -15   1   7         49.39         77.24        35.81 o
 -13   1   7       6538.53       5554.81       227.46 o
 -11   1   7       2144.01       2407.23       123.12 o
  -9   1   7       7913.15       8031.87       454.76 o
  -7   1   7        844.81        770.27        39.24 o
  -5   1   7       1445.95       1665.39        49.65 o
  -3   1   7      77088.93      87436.19      6694.83 o
  -1   1   7        376.91        355.65        43.81 o
   1   1   7      11351.53      10598.07       602.93 o
   3   1   7      15255.91      14529.33       962.32 o
   5   1   7        520.93        488.59        44.47 o
   7   1   7       1484.38       1539.63        63.13 o
   9   1   7       2152.72       2114.67       128.17 o
  11   1   7        219.14        219.78        37.48 o
  13   1   7        182.62        239.42        40.64 o
  15   1   7        395.45        416.45        49.15 o
 -24   2   7          0.12         -7.01        64.78 o
 -22   2   7        130.99         68.68        40.00 o
 -20   2   7        104.88         56.21        37.76 o
 -18   2   7        480.40        477.01        41.06 o
 -16   2   7         12.17         91.00        39.33 o
 -14   2   7        516.43        491.15        39.02 o
 -12   2   7       4255.48       4050.12       305.30 o
 -10   2   7        836.25        645.36        36.70 o
  -8   2   7      44344.00      39663.44      1283.12 o
  -6   2   7       3389.32       3571.28        95.41 o
  -4   2   7        366.11        270.79        34.49 o
  -2   2   7       2793.51       2781.88       102.58 o
   0   2   7       5223.41       5507.49       252.00 o
   2   2   7       4732.24       4576.80       102.04 o
   4   2   7       2723.71       2807.13       208.91 o
   6   2   7        451.15        536.04        42.76 o
   8   2   7       2352.65       2540.78       130.19 o
  10   2   7          3.02         57.09        37.43 o
  12   2   7        261.89        193.82        38.28 o
  14   2   7         22.85         82.48        38.72 o
 -25   3   7         22.46          0.31        46.89 o
 -23   3   7         11.87         13.23        49.34 o
 -21   3   7        236.91        223.16        46.81 o
 -19   3   7         67.83        124.57        39.53 o
 -17   3   7         62.69        151.75        38.15 o
 -15   3   7        785.28        927.64        44.11 o
 -13   3   7       1169.88       1083.65        41.77 o
 -11   3   7          2.13         18.65        37.14 o
  -7   3   7       7143.77       5781.85       371.70 o
  -5   3   7         79.88         89.46        32.09 o
  -3   3   7       6209.11       5034.51        65.60 o
  -1   3   7       2157.51       2269.00        54.02 o
   1   3   7       1788.16       1273.54        65.96 o
   3   3   7       3888.52       3861.45       102.80 o
   5   3   7          6.73        -27.09        73.88 o
   7   3   7       1317.18       1682.12        78.88 o
   9   3   7        126.16        118.82        45.56 o
  11   3   7          4.34         16.09        43.35 o
  13   3   7          3.49         32.57        39.61 o
  15   3   7         14.18         26.89        39.28 o
 -24   4   7          0.82         11.41        47.45 o
 -22   4   7          0.33         18.31        44.28 o
 -20   4   7         53.00        -23.44        41.28 o
 -18   4   7         89.20         78.46        39.47 o
 -16   4   7         18.65         81.28        46.40 o
 -14   4   7         16.08         63.74        43.40 o
 -12   4   7        424.45        362.28        31.76 o
 -10   4   7        453.32        502.62        36.92 o
  -8   4   7        986.26       1098.93        39.91 o
  -6   4   7        218.31        158.76        31.03 o
  -4   4   7       1680.25       1388.28       127.99 o
  -2   4   7         55.73        137.72        38.30 o
   0   4   7       2741.80       2978.27       102.45 o
   2   4   7          0.99        -12.48        49.93 o
   4   4   7        205.57        128.59        76.66 o
   6   4   7        230.42        358.53        75.61 o
   8   4   7         60.76        106.87        57.73 o
  10   4   7         65.39        102.87        44.38 o
  12   4   7         26.21         67.17        44.08 o
  14   4   7          0.01         40.10        48.63 o
 -23   5   7          4.98         61.03        43.69 o
 -21   5   7         25.44         46.05        48.10 o
 -19   5   7         23.20         14.39        56.18 o
 -17   5   7         34.50         47.72        45.06 o
 -15   5   7       2297.90       2432.67        56.53 o
 -13   5   7       1394.29       1357.17        62.61 o
 -11   5   7       1026.61        985.97        36.48 o
  -9   5   7       2602.20       2259.24       101.14 o
  -7   5   7       6471.72       6391.76       540.04 o
  -5   5   7       4210.53       4245.68       298.03 o
  -3   5   7       5319.28       5308.44       137.92 o
  -1   5   7        609.05        573.51        33.97 o
   1   5   7       1198.50       1190.99        57.80 o
   3   5   7       3559.43       3434.10        98.60 o
   5   5   7         19.47         24.47        78.31 o
   7   5   7       2245.32       1729.26        70.24 o
   9   5   7          1.83         44.44        38.82 o
  11   5   7         99.30        105.06        59.19 o
  13   5   7         63.26         88.39        44.49 o
 -22   6   7          0.68         30.36        51.12 o
 -20   6   7         26.44          2.46        44.29 o
 -18   6   7          3.77         94.34        55.70 o
 -16   6   7        528.04        394.54        54.38 o
 -14   6   7        319.02        359.17        37.49 o
 -12   6   7       1316.62       1429.74        45.96 o
 -10   6   7       1032.12        769.78       107.53 o
  -8   6   7       2361.29       2261.64       101.88 o
  -6   6   7       2115.89       2298.89       208.95 o
  -4   6   7       2331.96       2168.54       173.94 o
  -2   6   7       4412.32       4185.44       135.69 o
   0   6   7         17.48         57.34        37.93 o
   2   6   7        228.86        282.55        48.28 o
   4   6   7        782.77        703.15        85.45 o
   6   6   7          7.72         68.01        55.86 o
   8   6   7        388.40        385.70        57.85 o
  10   6   7          2.85         -4.85        57.38 o
  12   6   7          3.72         86.99        60.96 o
 -21   7   7          0.11        -22.68        48.88 o
 -19   7   7         11.52        -10.49        41.54 o
 -17   7   7          2.38         34.67        42.78 o
 -15   7   7        208.83        122.75        41.58 o
 -13   7   7        688.18        955.35        95.36 o
 -11   7   7        409.03        500.49        36.99 o
  -9   7   7       2643.84       2560.57       232.20 o
  -7   7   7        662.48        772.87        35.58 o
  -5   7   7        406.77        355.22        28.44 o
  -3   7   7       6806.52       6155.89       128.74 o
  -1   7   7        151.77        168.04        38.68 o
   1   7   7       2789.51       3244.28       133.28 o
   3   7   7        924.31       1127.05        53.76 o
   5   7   7         51.62         79.98        58.16 o
   7   7   7         21.06         74.89        57.97 o
   9   7   7        142.73        273.65       102.17 o
  11   7   7          2.32        126.90        84.84 o
 -20   8   7         12.92         53.11        39.04 o
 -18   8   7          0.27         43.43        39.72 o
 -16   8   7        221.40        129.37        49.75 o
 -14   8   7         31.22         -2.13        41.60 o
 -12   8   7         25.87        -50.10        59.60 o
 -10   8   7         53.67         22.77        34.85 o
  -8   8   7       2509.30       2603.77        73.24 o
  -6   8   7       1019.69       1085.77        38.97 o
  -4   8   7        417.06        508.85        31.30 o
  -2   8   7         69.14         75.56        35.61 o
   0   8   7         16.18         54.70        34.54 o
   2   8   7        492.61        641.19        48.71 o
   4   8   7        176.17        112.74        46.22 o
   6   8   7        163.94        192.81        55.43 o
   8   8   7          6.10         81.84        57.76 o
  10   8   7         31.03          9.00        48.36 o
 -19   9   7          8.14        -32.96        36.89 o
 -17   9   7         40.16         28.30        40.46 o
 -15   9   7          2.83         37.28        33.52 o
 -13   9   7          6.44         23.18        40.51 o
 -11   9   7        162.66        238.87        39.47 o
  -9   9   7       2054.01       2011.94        49.79 o
  -7   9   7         20.90         -3.85        29.37 o
  -5   9   7        750.77        709.88        34.48 o
  -3   9   7        502.14        436.42        36.43 o
  -1   9   7         86.85         86.57        38.16 o
   1   9   7        649.63        592.32        49.37 o
   3   9   7        263.58        207.84        43.78 o
   5   9   7          5.66         -2.74        47.74 o
   7   9   7         46.22         81.60        60.00 o
   9   9   7        128.21        127.95        43.28 o
 -18  10   7          2.21         13.35        43.11 o
 -16  10   7         14.65        -36.02        38.80 o
 -14  10   7         27.74         14.19        41.51 o
 -12  10   7         71.32         88.23        31.71 o
 -10  10   7         11.47         53.19        31.40 o
  -8  10   7       1089.00        978.78        32.22 o
  -6  10   7         47.72         51.62        31.51 o
  -4  10   7        259.18        262.71        35.51 o
  -2  10   7         20.42         71.86        44.96 o
   0  10   7         24.33         29.99        34.46 o
   2  10   7         10.01         41.94        48.69 o
   4  10   7          1.72        -13.40        43.96 o
   6  10   7          2.86         52.85        52.88 o
   8  10   7          6.29        -31.11        86.12 o
 -15  11   7          0.05         54.89        36.70 o
 -13  11   7         54.00        103.22        28.51 o
 -11  11   7         26.69         23.33        35.43 o
  -9  11   7         44.83         53.03        35.58 o
  -7  11   7         98.55        128.36        28.80 o
  -5  11   7          3.87        -31.34        34.10 o
  -3  11   7        120.82        186.17        35.26 o
  -1  11   7         53.16         55.55        33.58 o
   1  11   7          0.21        -14.84        40.78 o
   3  11   7          4.98         56.53        41.89 o
   5  11   7          0.28        -19.65        44.80 o
 -12  12   7          1.27        -29.20        29.20 o
 -10  12   7         18.37         56.43        29.47 o
  -8  12   7         21.21         34.73        29.76 o
  -6  12   7          1.92         29.12        31.94 o
  -4  12   7         11.14         43.33        42.27 o
  -2  12   7         76.00         87.31        41.57 o
   0  12   7         33.57         60.50        33.27 o
   2  12   7         20.85        111.85        74.16 o
  -9  13   7          9.07         67.38        37.09 o
  -7  13   7          3.35          4.95        55.06 o
  -5  13   7         46.45         -3.11        32.15 o
  -3  13   7          0.62         14.27        33.94 o
  -1  13   7          6.04         42.74        48.57 o
 -26   0   8        109.80        128.86        62.34 o
 -24   0   8        909.50        951.11       246.25 o
 -22   0   8          9.48         71.84        53.52 o
 -20   0   8        724.69        586.34        74.96 o
 -18   0   8        385.20        586.50        61.42 o
 -16   0   8       1116.34        996.42        54.31 o
 -14   0   8        202.56        138.68        55.67 o
 -12   0   8       6036.51       6358.89       236.37 o
 -10   0   8      12954.25      12252.41       600.84 o
  -8   0   8         97.62        171.80        55.35 o
  -6   0   8      27361.46      30143.07      1229.74 o
  -4   0   8        661.08        675.04        50.43 o
  -2   0   8       6811.16       8291.13       358.90 o
   0   0   8      32946.51      33736.09      1278.22 o
   2   0   8         19.26         -2.51        52.72 o
   4   0   8      19900.41      22255.53      1408.25 o
   6   0   8        269.69        221.13        39.98 o
   8   0   8        781.69        806.53        83.97 o
  10   0   8        655.63        646.20        54.50 o
  12   0   8         40.83         50.91        52.47 o
  14   0   8         38.09         51.17        59.81 o
 -25   1   8         74.45         89.81        47.04 o
 -23   1   8         57.05         95.98        39.37 o
 -21   1   8         84.44         94.52        39.89 o
 -19   1   8         18.60         53.13        38.38 o
 -17   1   8       1434.61       1396.31        60.79 o
 -15   1   8        875.20        630.90        42.18 o
 -13   1   8       1759.86       1681.89       251.47 o
 -11   1   8       7021.27       6871.57       247.99 o
  -9   1   8        449.34        487.23        37.72 o
  -7   1   8       1623.34       1491.09        41.30 o
  -5   1   8      22988.59      24520.09       499.53 o
  -3   1   8       2433.08       2687.78        65.54 o
  -1   1   8      30193.66      32972.41       347.01 o
   1   1   8       8311.66       8313.05       116.83 o
   3   1   8         26.83         21.66        49.67 o
   5   1   8       4888.41       4834.11       254.01 o
   7   1   8        790.17        844.85        36.76 o
   9   1   8        371.67        433.23        42.95 o
  11   1   8          7.51         58.02        41.98 o
  13   1   8         27.76         18.08        43.42 o
 -24   2   8         77.25        114.87        67.13 o
 -22   2   8         96.43        147.17        45.94 o
 -20   2   8        120.62        115.77        35.56 o
 -18   2   8        879.43        740.23        38.07 o
 -16   2   8         47.36         71.53        40.11 o
 -14   2   8        243.58        287.26        38.39 o
 -12   2   8        150.40        182.40        32.46 o
 -10   2   8         27.15         -9.01        31.40 o
  -8   2   8       6597.34       6985.05       155.42 o
  -6   2   8       3046.74       3037.25       116.75 o
  -4   2   8       2752.44       3014.10       104.95 o
  -2   2   8      19378.14      21055.81       601.06 o
   0   2   8       4853.71       5873.25       225.36 o
   2   2   8       1086.12       1161.24        85.65 o
   4   2   8        439.52        445.71        51.42 o
   6   2   8         69.85        107.32        46.62 o
   8   2   8         57.85         79.54        41.12 o
  10   2   8         98.78         84.77        36.97 o
  12   2   8         10.59         46.37        43.68 o
  14   2   8          3.79         30.86        45.87 o
 -25   3   8          6.08         52.62        57.85 o
 -23   3   8         17.33         58.08        43.84 o
 -21   3   8         77.02         60.32        40.52 o
 -19   3   8          0.04         47.14        40.51 o
 -17   3   8       2190.26       2417.02       166.97 o
 -15   3   8       1325.94       1244.59        46.00 o
 -13   3   8       4082.08       4185.97       342.89 o
 -11   3   8      12307.62      11851.40       924.83 o
  -9   3   8       2139.54       2293.59        94.28 o
  -7   3   8       6092.35       6414.90       217.77 o
  -5   3   8      13382.89      13576.10       452.51 o
  -3   3   8          8.24         56.10        31.67 o
  -1   3   8      22181.46      24927.82      2407.19 o
   1   3   8       1782.99       1584.49        68.02 o
   3   3   8        101.58        156.33        74.44 o
   5   3   8       2967.26       2854.42        92.39 o
   7   3   8        146.89        198.85        48.57 o
   9   3   8        313.68        236.92        37.07 o
  11   3   8         10.33         32.41        38.75 o
  13   3   8          3.48         10.67        47.55 o
 -24   4   8          6.53         15.35        49.60 o
 -22   4   8         68.20         61.15        43.01 o
 -20   4   8         14.77         28.93        82.17 o
 -18   4   8       1106.27        949.66        59.08 o
 -16   4   8        770.28        729.27        80.86 o
 -14   4   8          4.08         45.55        31.62 o
 -12   4   8       1480.11       1350.62        56.61 o
 -10   4   8       3448.00       3109.90       230.18 o
  -8   4   8       2652.59       2795.27        77.08 o
  -6   4   8       9928.23       8629.84       320.72 o
  -4   4   8        591.02        416.40        36.43 o
  -2   4   8       2130.02       2331.76        71.54 o
   0   4   8       3086.91       3150.56        92.30 o
   2   4   8        528.83        540.99        57.08 o
   4   4   8       2357.33       2366.80        68.61 o
   6   4   8       1375.51       1580.88        79.53 o
   8   4   8        351.69        321.87        42.06 o
  10   4   8        130.74        192.98        92.96 o
  12   4   8          1.17         44.40       107.28 o
 -23   5   8          0.04         18.99        49.64 o
 -21   5   8         26.90         54.28        52.87 o
 -19   5   8         20.38         63.45        42.62 o
 -17   5   8        198.09        320.85        41.59 o
 -15   5   8        395.67        580.51        51.48 o
 -13   5   8         41.49         22.85        34.25 o
 -11   5   8       1834.96       1850.92       119.85 o
  -9   5   8        447.01        510.24        45.40 o
  -7   5   8       4300.46       3739.76        66.47 o
  -5   5   8       3086.44       2527.21        70.88 o
  -3   5   8       1611.50       1452.14        39.70 o
  -1   5   8       2365.49       1997.19        47.15 o
   1   5   8       1920.32       1739.87        69.01 o
   3   5   8        385.13        419.16        61.28 o
   5   5   8        617.77        800.51        60.64 o
   7   5   8         28.72         52.67        55.06 o
   9   5   8         22.97        104.80        46.09 o
  11   5   8         18.33         46.49        57.92 o
  13   5   8         12.28          4.89        48.88 o
 -22   6   8          0.23         27.19        59.81 o
 -20   6   8          0.46        -43.50        55.38 o
 -18   6   8         47.13        132.55        45.41 o
 -16   6   8          0.45         76.94        43.47 o
 -14   6   8         58.53         37.34        34.57 o
 -12   6   8        472.99        533.58        38.77 o
 -10   6   8        173.38        224.88        34.26 o
  -8   6   8         63.27         67.07        31.09 o
  -6   6   8        745.04        794.46        41.18 o
  -4   6   8        450.99        474.32        35.38 o
  -2   6   8        226.43        272.63        32.25 o
   0   6   8         34.45         43.06        43.34 o
   2   6   8        992.44        902.37        58.53 o
   4   6   8         76.11        218.47        75.25 o
   6   6   8        591.83        418.93        60.19 o
   8   6   8          9.21         86.18        47.66 o
  10   6   8          0.53         51.83        41.55 o
  12   6   8          2.53        109.75        52.38 o
 -23   7   8          5.08         -9.91        47.21 o
 -21   7   8         17.63         16.26        43.20 o
 -19   7   8         13.06         25.90        41.96 o
 -17   7   8        274.73        258.35        39.53 o
 -15   7   8        390.97        311.89        36.66 o
 -13   7   8        452.41        473.41        48.02 o
 -11   7   8       1443.22       1243.38        38.08 o
  -9   7   8        814.90        858.10        39.47 o
  -7   7   8       2930.65       2980.71       136.86 o
  -5   7   8       1588.74       1537.92        56.35 o
  -3   7   8        704.64        726.56        32.19 o
  -1   7   8         46.86         42.94        43.42 o
   1   7   8       1080.98        824.72        52.33 o
   3   7   8        287.80        386.83        79.79 o
   5   7   8        204.94        243.33        55.41 o
   7   7   8         25.54        -14.37        55.08 o
   9   7   8          0.48         62.58        42.83 o
  11   7   8          7.43         47.38        44.88 o
 -20   8   8          1.40         53.46        42.72 o
 -18   8   8         26.45         27.35        37.30 o
 -16   8   8          5.08         70.59        42.37 o
 -14   8   8        363.09        377.39        37.67 o
 -12   8   8          3.93         18.34        34.10 o
 -10   8   8        172.84        234.92        34.65 o
  -8   8   8       2148.22       2326.24        91.64 o
  -6   8   8         21.96         18.01        31.61 o
  -4   8   8       3952.67       4107.18       184.38 o
  -2   8   8        731.96        679.56        46.46 o
   0   8   8       1437.16       1533.98        48.50 o
   2   8   8        544.60        443.09        56.73 o
   4   8   8        177.26        324.04        81.61 o
   6   8   8        308.11        371.25        81.44 o
   8   8   8         20.08        -33.39        57.25 o
  10   8   8        125.70        106.43        61.23 o
 -19   9   8         62.64        118.38        51.52 o
 -17   9   8         30.80         83.26        76.93 o
 -15   9   8        105.04        177.06        41.93 o
 -13   9   8        144.70        203.90        47.34 o
 -11   9   8        790.69        955.30        54.99 o
  -9   9   8         66.10        100.13        38.54 o
  -7   9   8        127.99        106.55        33.40 o
  -5   9   8        636.99        837.94        41.36 o
  -3   9   8         49.87         62.04        38.60 o
  -1   9   8       1681.28       1938.17        55.43 o
   1   9   8         54.96         -6.01        51.22 o
   3   9   8         11.76          7.30        56.87 o
   5   9   8          0.37        -28.63        83.50 o
   7   9   8          1.03         16.69        57.22 o
   9   9   8          0.13         87.06        49.70 o
 -18  10   8         13.64        -12.72        35.80 o
 -16  10   8          0.02         31.12        37.84 o
 -14  10   8         14.52         17.51        36.32 o
 -12  10   8         32.18         51.72        31.98 o
 -10  10   8        157.65        202.16        29.92 o
  -8  10   8          0.83         20.62        31.45 o
  -6  10   8        353.68        345.90        33.82 o
  -4  10   8        124.07         70.09        49.17 o
  -2  10   8          3.07         -2.18        31.20 o
   0  10   8          2.87         17.49        40.00 o
   2  10   8          0.11         14.21        40.22 o
   4  10   8         50.59         42.89        51.23 o
   6  10   8         23.95        -80.72        80.72 o
 -15  11   8          0.05         87.02        39.08 o
 -13  11   8          6.59          4.02        32.88 o
 -11  11   8         94.24         99.90        32.37 o
  -9  11   8          3.18         29.53        34.28 o
  -7  11   8        185.29        168.82        34.41 o
  -5  11   8          6.99         14.15        39.21 o
  -3  11   8         31.90         61.02        39.92 o
  -1  11   8         54.34         35.11        41.15 o
   1  11   8         56.88         25.08        37.75 o
   3  11   8          0.20         32.96        41.79 o
   5  11   8          8.03         32.96        61.23 o
 -14  12   8          0.15         63.38        50.13 o
 -12  12   8          0.18        -14.59        43.53 o
 -10  12   8          0.39         34.30        32.27 o
  -8  12   8         16.32         11.50        31.22 o
  -6  12   8          1.78         47.05        35.43 o
  -4  12   8         16.98          9.10        35.43 o
  -2  12   8          3.70         12.12        37.08 o
   0  12   8          1.35         72.56        43.12 o
   2  12   8          9.14         11.78        52.55 o
  -7  13   8         26.68         93.06        36.64 o
  -5  13   8          4.27         16.63        34.09 o
  -3  13   8        172.49        162.04        49.96 o
 -25   1   9        238.21        259.77        48.02 o
 -23   1   9         81.85         34.19        44.63 o
 -21   1   9        221.18        291.81        45.10 o
 -19   1   9         32.75        100.23        40.87 o
 -17   1   9       3453.56       3160.94        92.62 o
 -15   1   9       3639.02       3797.68       106.14 o
 -13   1   9       3213.10       3059.48        84.47 o
 -11   1   9       2713.89       2727.49       301.33 o
  -9   1   9       1613.16       1629.53        70.36 o
  -7   1   9       4665.45       5122.97       125.03 o
  -5   1   9       1375.27       1648.45        58.11 o
  -3   1   9      50915.91      56220.00      1359.54 o
  -1   1   9       2509.25       2164.01        50.09 o
   1   1   9       4078.91       4244.33        89.04 o
   3   1   9         85.11         91.32        46.53 o
   5   1   9       7226.45       7337.98       280.51 o
   7   1   9       1279.80       1305.87        67.70 o
   9   1   9         10.13          2.02        40.29 o
  11   1   9         57.71         66.15        42.05 o
  13   1   9        264.13        220.25        44.00 o
 -26   2   9         50.06        118.18        60.23 o
 -24   2   9          0.66          7.84        41.14 o
 -22   2   9         39.58         83.02        38.63 o
 -20   2   9        259.39        394.29        43.62 o
 -18   2   9         66.02        154.32        37.49 o
 -16   2   9        515.02        612.03        39.93 o
 -14   2   9       3686.98       3866.24       203.54 o
 -12   2   9       2186.74       1911.54        93.23 o
 -10   2   9      12008.88      11732.10       519.30 o
  -8   2   9      34851.71      34157.43       542.96 o
  -6   2   9        243.29        318.85        34.46 o
  -4   2   9      39614.42      42468.07      2192.18 o
  -2   2   9       6729.74       6610.30       178.13 o
   0   2   9       2712.74       3119.37        96.95 o
   2   2   9      21607.60      22842.01       183.43 o
   4   2   9         18.44         36.16        57.79 o
   6   2   9       5806.95       6346.09       315.86 o
   8   2   9         59.31         88.27        35.94 o
  10   2   9          2.31         19.54        43.08 o
  12   2   9         50.57         83.43        38.84 o
 -25   3   9         33.50         37.39        58.85 o
 -23   3   9         57.63         59.76        52.17 o
 -21   3   9        295.08        211.43        42.10 o
 -19   3   9       6947.77       7153.79       307.82 o
 -17   3   9         44.83         86.45        41.13 o
 -15   3   9       2187.82       2423.87       110.22 o
 -13   3   9       3780.25       3549.52       245.70 o
 -11   3   9        701.91        695.92        45.40 o
  -9   3   9      20707.35      19313.99       858.46 o
  -7   3   9       5233.66       4939.60       109.24 o
  -5   3   9       7986.56       8621.90       381.33 o
  -3   3   9       9182.88       7964.84       201.57 o
  -1   3   9       3644.34       3622.85       213.55 o
   1   3   9       3089.12       2698.52        77.24 o
   3   3   9       4266.83       4453.66       102.78 o
   5   3   9       1037.24        913.89        59.81 o
   7   3   9         57.24         26.28        38.72 o
   9   3   9         16.60        102.51        38.59 o
  11   3   9          9.66         76.03        58.67 o
  13   3   9         11.35        -48.62        61.68 o
 -24   4   9          4.07        -11.93        55.65 o
 -22   4   9        210.93        175.61        45.42 o
 -20   4   9        289.13        305.79        50.47 o
 -18   4   9        122.35        126.45        36.90 o
 -16   4   9         44.07         44.58        32.77 o
 -14   4   9        296.51        334.19        40.56 o
 -12   4   9       1004.87        961.27        34.42 o
 -10   4   9        322.56        264.10        31.69 o
  -8   4   9          2.19         20.10        30.66 o
  -6   4   9        689.44        874.70        50.73 o
  -4   4   9         15.93         11.39        44.28 o
  -2   4   9        223.09        336.47        34.38 o
   0   4   9        919.33        768.98        76.90 o
   2   4   9        380.31        405.55        76.19 o
   4   4   9        233.07        227.41        53.23 o
   6   4   9         33.01        -30.86        75.96 o
   8   4   9          0.20        -23.59        40.07 o
  10   4   9         10.93        -13.31        56.11 o
  12   4   9          7.82         59.15        58.17 o
 -25   5   9         10.93          3.28        51.06 o
 -23   5   9          2.51         28.56        42.24 o
 -21   5   9          2.15         71.84        72.58 o
 -19   5   9       1703.75       1521.86       123.64 o
 -17   5   9        267.70        362.54        47.40 o
 -15   5   9        261.20        233.38        39.93 o
 -13   5   9        245.56        248.32        38.57 o
 -11   5   9       1550.89       1625.30        58.93 o
  -9   5   9        489.49        437.94        35.66 o
  -7   5   9       2898.66       2649.25        99.98 o
  -5   5   9        240.38        224.72        33.77 o
  -3   5   9       1166.41       1284.01        67.86 o
  -1   5   9       3841.22       3947.18       194.87 o
   1   5   9        572.64        632.32        61.27 o
   3   5   9       2925.89       2412.31        75.31 o
   5   5   9        936.48        968.38        81.50 o
   7   5   9          7.62         68.42        75.50 o
   9   5   9          1.41         44.15        44.96 o
  11   5   9         10.21         71.26        58.69 o
 -24   6   9         57.04         35.57        54.36 o
 -22   6   9          0.11         88.84        50.45 o
 -20   6   9         97.92         87.79        49.31 o
 -18   6   9        146.88        193.25        46.41 o
 -16   6   9          8.69         72.19        44.54 o
 -14   6   9       1945.83       1716.66       222.11 o
 -12   6   9         94.71         88.37        36.45 o
 -10   6   9        548.14        420.10        37.54 o
  -8   6   9       2375.22       2105.60       167.49 o
  -6   6   9        354.70        294.91        40.77 o
  -4   6   9       2236.41       2283.18       185.38 o
  -2   6   9       4040.97       4216.02       144.31 o
   0   6   9       1066.71       1130.93        80.26 o
   2   6   9       2256.44       2728.34        89.73 o
   4   6   9          5.01         72.19        72.19 o
   6   6   9        326.16        337.93        78.53 o
   8   6   9        193.96        213.97        56.40 o
  10   6   9         24.98        -26.68        40.85 o
 -23   7   9          1.46        -15.09        50.63 o
 -21   7   9          1.73          4.76        42.89 o
 -19   7   9          5.15          5.36        57.37 o
 -17   7   9         51.74        143.21        42.95 o
 -15   7   9         15.34         82.93        38.95 o
 -13   7   9          9.80         79.00        36.15 o
 -11   7   9         79.65         63.99        35.55 o
  -9   7   9          7.91         63.98        44.43 o
  -7   7   9        178.14        170.40        38.77 o
  -5   7   9          7.60         45.55        33.68 o
  -3   7   9        440.42        495.09        35.90 o
  -1   7   9         40.14         12.09        46.91 o
   1   7   9         19.00         81.97        77.15 o
   3   7   9         69.37         -9.61        55.29 o
   5   7   9        576.47        491.96        57.31 o
   7   7   9         34.41         92.32        80.48 o
   9   7   9          1.09        -49.53        49.53 o
 -22   8   9         10.07          7.36        51.08 o
 -20   8   9          6.54         17.50        43.06 o
 -18   8   9        119.46        105.68        37.73 o
 -16   8   9        205.59        294.83        38.98 o
 -14   8   9         51.35         69.12        34.92 o
 -12   8   9        380.49        396.57        63.94 o
 -10   8   9          1.49         15.28        31.76 o
  -8   8   9         36.05         39.00        33.93 o
  -6   8   9         27.00         46.12        33.23 o
  -4   8   9         55.72         45.13        33.47 o
  -2   8   9       1739.90       1433.08        53.43 o
   0   8   9        220.88        209.69        42.81 o
   2   8   9        150.16        167.41        55.01 o
   4   8   9         14.01         97.82        78.74 o
   6   8   9         14.47        111.58        83.09 o
   8   8   9         83.04        169.78        82.53 o
 -21   9   9         29.94         25.97        48.22 o
 -19   9   9         22.83        -11.30        40.92 o
 -17   9   9          1.02          2.95        38.41 o
 -15   9   9         11.35         -4.73        39.87 o
 -13   9   9          1.02         48.77        40.17 o
 -11   9   9          0.08         98.66        37.73 o
  -9   9   9         84.46        103.39        31.63 o
  -7   9   9         64.75        102.92        35.65 o
  -5   9   9        264.22        302.37        34.14 o
  -3   9   9         15.32         -6.32        46.07 o
  -1   9   9        285.32        301.30        46.67 o
   1   9   9         96.19         57.59        42.17 o
   3   9   9        152.00         80.73        54.61 o
   5   9   9         62.86         28.46        61.65 o
   7   9   9          8.58         54.36        82.71 o
 -18  10   9          0.45         22.70        40.72 o
 -16  10   9         14.35         46.71        36.20 o
 -14  10   9         11.74         35.54        35.94 o
 -12  10   9         97.40        134.81        56.62 o
 -10  10   9         71.37         66.11        27.88 o
  -8  10   9         37.35         57.85        34.97 o
  -6  10   9         25.12         35.05        30.39 o
  -4  10   9        136.21        120.24        32.85 o
  -2  10   9          5.94         34.35        39.28 o
   0  10   9          0.93         57.38        40.28 o
   2  10   9         23.75         57.09        45.04 o
   4  10   9          5.17        -82.57        82.57 o
   6  10   9         25.48         94.35        63.69 o
 -17  11   9          1.22         27.54        36.16 o
 -15  11   9          8.89         40.47        34.39 o
 -13  11   9          2.24         76.76        34.91 o
 -11  11   9          4.62         -0.17        42.34 o
  -9  11   9         34.62         48.63        27.97 o
  -7  11   9          0.63         -4.90        29.98 o
  -5  11   9         22.21          0.29        36.87 o
  -3  11   9         30.59         38.53        35.99 o
  -1  11   9          1.20        -15.17        37.04 o
   1  11   9         63.52         51.50        43.63 o
   3  11   9          5.88        -33.05        61.07 o
 -14  12   9         60.62         50.23        38.45 o
 -12  12   9          0.12         32.36        43.77 o
 -10  12   9          0.78        -15.93        28.56 o
  -8  12   9         36.52         80.31        30.83 o
  -6  12   9          3.07         43.15        40.98 o
  -4  12   9          2.36         25.85        37.41 o
  -2  12   9          0.26         54.81        37.97 o
   0  12   9          0.14          3.14        43.72 o
 -26   0  10          5.67         32.49        79.87 o
 -24   0  10         57.37         51.44        65.19 o
 -22   0  10         47.04         82.69        63.39 o
 -20   0  10         18.43        -57.22       100.58 o
 -18   0  10       6346.83       6683.63       657.85 o
 -16   0  10        477.31        397.90        57.06 o
 -14   0  10       2965.65       3644.22       200.43 o
 -12   0  10       5661.71       5224.54       546.55 o
 -10   0  10      10901.44      10935.53       103.09 o
  -8   0  10       1971.81       1901.29       150.56 o
  -6   0  10      17473.76      19192.36      1026.71 o
  -4   0  10       7225.72       8107.84       281.48 o
  -2   0  10      13402.32      12956.53       138.40 o
   0   0  10      10161.63       9864.75       160.63 o
   2   0  10         92.29         67.12        74.30 o
   4   0  10      18030.88      17150.82       557.89 o
   6   0  10         38.12         86.63        56.88 o
   8   0  10        768.86        709.95        74.51 o
  10   0  10          4.72         22.76        44.48 o
  12   0  10        757.27       1025.45       172.35 o
 -27   1  10         15.22         37.08        49.18 o
 -25   1  10         89.32        115.88        64.83 o
 -23   1  10         60.49        197.71        41.07 o
 -21   1  10        558.98        562.77        42.48 o
 -19   1  10        396.98        330.81        36.99 o
 -17   1  10       1859.86       1917.61       222.17 o
 -15   1  10       2816.74       2643.45        98.35 o
 -13   1  10        528.72        509.25        53.17 o
 -11   1  10       5049.03       4201.46       304.25 o
  -9   1  10       6800.57       7315.77       180.12 o
  -7   1  10       7754.90       8042.23       388.92 o
  -5   1  10      23541.12      25491.04       823.63 o
  -3   1  10          7.85         17.04        40.52 o
  -1   1  10       9299.21      10086.61       304.14 o
   1   1  10       1083.87        903.53       128.98 o
   3   1  10         45.94         72.31        49.99 o
   5   1  10         35.44         49.41        31.83 o
   7   1  10        243.71        267.22        37.45 o
   9   1  10         29.16         45.29        35.77 o
  11   1  10         24.50         51.65        38.08 o
 -26   2  10          0.32         58.70        47.87 o
 -24   2  10         17.97         19.89        45.34 o
 -22   2  10          5.64         59.36        42.81 o
 -20   2  10       1240.48       1149.09        56.54 o
 -18   2  10       1421.38       1475.28        62.68 o
 -16   2  10        377.29        373.08        37.63 o
 -14   2  10        899.77       1063.86        75.72 o
 -12   2  10        475.62        565.29        46.38 o
 -10   2  10        538.50        558.37        49.16 o
  -8   2  10        262.26        289.40        39.17 o
  -4   2  10        156.20        112.66        37.68 o
  -2   2  10         84.48        130.65        38.51 o
   0   2  10        303.76        294.84        58.45 o
   2   2  10        196.71        250.52        75.40 o
   4   2  10        802.05        803.59        68.52 o
   6   2  10        303.60        400.87        47.18 o
   8   2  10         19.90         14.38        38.34 o
  10   2  10        235.51        264.75        46.91 o
  12   2  10        177.99        131.81        39.20 o
 -25   3  10         87.04         79.81        73.81 o
 -23   3  10         88.11         49.94        73.81 o
 -21   3  10         10.19         32.58        41.34 o
 -19   3  10         85.49         59.41        44.47 o
 -17   3  10          8.65         26.70        36.16 o
 -15   3  10       1816.41       1548.46        43.65 o
 -13   3  10          3.78         67.66        34.43 o
 -11   3  10         73.38         76.72        33.12 o
  -9   3  10       8984.82       9300.29       827.77 o
  -7   3  10         42.12         52.80        34.65 o
  -5   3  10      23390.95      27647.69      1844.16 o
  -3   3  10       1145.17       1112.24        41.18 o
  -1   3  10       8862.79      10744.22       250.00 o
   1   3  10       2464.40       2331.03        71.24 o
   3   3  10        350.12        445.06        72.17 o
   5   3  10        174.80        230.03        75.11 o
   7   3  10         45.08         91.13        45.58 o
   9   3  10         30.83         39.48        45.52 o
  11   3  10         13.68         58.52        57.86 o
 -26   4  10         17.02          5.56        48.06 o
 -24   4  10          7.42          5.84        53.24 o
 -22   4  10        277.78        300.25        43.94 o
 -20   4  10        636.54        638.35        39.84 o
 -18   4  10         60.17         95.82        35.53 o
 -16   4  10        304.01        244.75        38.39 o
 -14   4  10        188.31        233.10        34.48 o
 -12   4  10      12923.22      12160.45       654.44 o
 -10   4  10       6429.37       5690.11       307.77 o
  -8   4  10       1787.81       2133.34        74.75 o
  -6   4  10      20572.49      20745.88       641.51 o
  -4   4  10       4650.06       4285.67       275.69 o
  -2   4  10       7021.65       7341.18       518.27 o
   0   4  10       8670.59       8415.53       120.43 o
   2   4  10        394.63        380.93        53.38 o
   4   4  10        609.21        681.15        76.21 o
   6   4  10        576.14        568.83        79.27 o
   8   4  10         12.02         57.80        38.58 o
  10   4  10        136.68        172.13        47.25 o
 -25   5  10          9.28        -37.24        51.62 o
 -23   5  10          6.80         82.78        45.54 o
 -21   5  10        436.43        469.03        48.42 o
 -19   5  10         61.63         38.60        47.70 o
 -17   5  10       1819.34       1981.56        53.90 o
 -15   5  10         81.92         69.36        37.50 o
 -13   5  10        558.35        630.55        80.00 o
 -11   5  10       3585.81       3820.60       185.01 o
  -9   5  10        582.77        603.68        70.15 o
  -7   5  10       8356.32       7960.42       125.25 o
  -5   5  10        396.57        259.67        47.65 o
  -3   5  10        467.61        510.41        36.38 o
  -1   5  10       1282.84       1288.63        51.65 o
   1   5  10         13.97        -12.15        53.45 o
   3   5  10          2.73         19.20        74.40 o
   5   5  10          9.26         68.49        54.32 o
   7   5  10         44.24         83.47        74.20 o
   9   5  10         15.68         42.52        55.05 o
  11   5  10          1.29        114.69        59.68 o
 -24   6  10          0.29        -10.60        45.61 o
 -22   6  10         21.85         54.15        44.92 o
 -20   6  10          1.58         61.56        43.44 o
 -18   6  10          0.05         95.96        39.34 o
 -16   6  10          0.79         21.67        38.54 o
 -14   6  10         10.22         88.99        53.42 o
 -12   6  10         29.81         56.60        47.46 o
 -10   6  10       1034.77       1042.97        66.60 o
  -8   6  10          2.53        -19.63        34.55 o
  -6   6  10       1303.34       1394.41        42.93 o
  -4   6  10        722.36        683.76        33.20 o
  -2   6  10         28.22         50.01        35.58 o
   0   6  10       1264.00       1011.41        65.33 o
   2   6  10         69.76        132.25        74.53 o
   4   6  10        350.78        380.54        59.46 o
   6   6  10         60.44         84.44        56.29 o
   8   6  10         99.31         84.20        49.13 o
  10   6  10          2.56        -37.48        50.21 o
 -23   7  10          8.79         21.69        51.40 o
 -21   7  10         19.15         33.66        43.46 o
 -19   7  10         33.78         88.51        42.58 o
 -17   7  10         42.96         94.77        40.38 o
 -15   7  10        235.15        216.73        38.18 o
 -13   7  10       2914.28       2686.02       263.51 o
 -11   7  10         50.88         48.76        32.75 o
  -9   7  10       1569.18       1347.18        77.32 o
  -7   7  10        218.67        218.01        38.83 o
  -5   7  10        685.12        678.58        33.51 o
  -3   7  10       1136.10       1116.10        50.09 o
  -1   7  10        514.64        448.16        48.17 o
   1   7  10        664.30        724.08        59.94 o
   3   7  10         12.80         30.98        59.58 o
   5   7  10        307.87        302.20        56.66 o
   7   7  10          8.01        140.03        79.35 o
   9   7  10          8.43         65.92        42.26 o
 -22   8  10         36.61         48.14        53.74 o
 -20   8  10          4.05         88.15        38.95 o
 -18   8  10        200.03        213.41       105.63 o
 -16   8  10        489.01        533.23        59.25 o
 -14   8  10        566.19        544.66        42.29 o
 -12   8  10       2200.44       2118.98       134.46 o
 -10   8  10        411.32        311.11        35.88 o
  -8   8  10       1163.99       1168.87        54.00 o
  -6   8  10        293.55        340.78        36.38 o
  -4   8  10        386.45        324.69        35.96 o
  -2   8  10        960.85        914.22        52.37 o
   0   8  10        103.76         48.26        59.25 o
   2   8  10         29.32         99.87        76.09 o
   4   8  10        145.10        219.98        59.13 o
   6   8  10         25.06        -28.17        77.46 o
   8   8  10          1.92         30.42        66.26 o
 -21   9  10         18.71         20.61        45.61 o
 -19   9  10          0.04        -30.31        40.01 o
 -17   9  10          5.98          8.85        36.32 o
 -15   9  10         73.73         25.06        34.98 o
 -13   9  10        393.74        275.79        42.18 o
 -11   9  10        545.16        371.64        47.16 o
  -9   9  10        139.73         64.09        33.17 o
  -7   9  10         80.99        134.20        37.51 o
  -5   9  10         32.31         52.16        28.89 o
  -3   9  10         73.93         84.60        38.89 o
  -1   9  10         48.17        100.91        50.04 o
   1   9  10          4.95         -4.73        54.38 o
   3   9  10         24.54         25.96        82.61 o
   5   9  10          4.76         11.75        58.76 o
   7   9  10          8.52         -4.68        79.44 o
 -18  10  10          8.96         33.59        47.16 o
 -16  10  10         12.31         40.75        61.95 o
 -14  10  10         68.62         51.03        34.87 o
 -12  10  10          7.06         72.74        65.67 o
 -10  10  10          1.41         53.24        32.57 o
  -8  10  10         63.71        108.38        32.63 o
  -6  10  10        114.65         75.78        30.25 o
  -4  10  10         99.00         89.47        38.61 o
  -2  10  10         35.15         21.52        40.95 o
   0  10  10         84.20         92.82        45.60 o
   2  10  10          0.75         65.72        58.67 o
   4  10  10         32.60        -35.17        58.62 o
 -17  11  10         27.01         46.62        40.44 o
 -15  11  10         25.69         49.70        38.84 o
 -13  11  10          0.01         39.70        36.97 o
 -11  11  10         10.72         18.28        33.19 o
  -9  11  10         89.40        106.31        32.74 o
  -7  11  10         14.95         41.51        28.41 o
  -5  11  10        111.31        121.57        42.83 o
  -3  11  10         17.15         31.75        47.61 o
  -1  11  10         10.68        -40.31        43.42 o
   1  11  10         22.64         -9.39        44.77 o
   3  11  10          3.47         -9.32        60.60 o
 -14  12  10          3.33         27.94        38.66 o
 -12  12  10         25.26         15.13        37.17 o
 -10  12  10         57.61         70.30        32.53 o
  -8  12  10         38.05         69.69        35.90 o
  -6  12  10         72.63        105.36        33.73 o
  -4  12  10          0.64         42.49        40.67 o
  -2  12  10         18.59         39.82        42.61 o
 -27   1  11          3.18          5.78        45.40 o
 -25   1  11         89.05        118.85        50.76 o
 -23   1  11        120.85        161.46        45.34 o
 -21   1  11          0.76        -34.42        45.42 o
 -19   1  11         50.94         69.35        36.79 o
 -17   1  11        283.12        221.46        34.92 o
 -15   1  11        135.28        137.09        33.35 o
 -13   1  11       4227.51       4097.99       198.23 o
 -11   1  11         78.53         25.08        37.61 o
  -9   1  11       8656.29       8924.49       310.43 o
  -7   1  11      20553.41      23971.96       680.08 o
  -5   1  11      18411.69      22672.88      1173.54 o
  -3   1  11      13490.51      16399.89       446.95 o
  -1   1  11         12.11         46.74        46.11 o
   1   1  11        298.40        291.65        48.33 o
   3   1  11        877.15        995.51        52.90 o
   5   1  11        229.14        299.11        41.12 o
   7   1  11          4.28         28.08        40.88 o
   9   1  11        159.83        186.14        42.22 o
  11   1  11        107.31        107.21        43.09 o
 -26   2  11         45.45         85.78        43.45 o
 -24   2  11         30.37        108.58        48.24 o
 -22   2  11         19.51         -0.21        38.91 o
 -20   2  11        608.89        867.72        55.02 o
 -18   2  11         42.96         49.19        36.77 o
 -16   2  11        563.82        661.62        72.82 o
 -14   2  11       1672.73       1452.70        54.50 o
 -12   2  11       7340.88       7281.25       292.17 o
 -10   2  11       1557.95       1348.38        84.44 o
  -8   2  11      21773.18      21280.98       708.49 o
  -6   2  11        833.05        880.63        72.06 o
  -4   2  11       4008.99       3509.24       144.84 o
  -2   2  11       8319.98       7923.12       454.46 o
   0   2  11        446.51        574.76        67.47 o
   2   2  11       3460.21       2968.38        83.31 o
   4   2  11        425.32        402.25        55.48 o
   6   2  11        120.58        154.88        42.24 o
   8   2  11        234.30        223.30        38.23 o
  10   2  11        252.07        275.61        49.53 o
 -25   3  11         13.92         47.39        61.74 o
 -23   3  11         69.68         49.28        40.37 o
 -21   3  11        150.51        159.19        34.96 o
 -19   3  11        244.34        368.34        49.07 o
 -17   3  11         91.42        107.24        40.40 o
 -15   3  11         50.81         25.84        32.25 o
 -13   3  11         16.54         68.52        29.65 o
 -11   3  11       1752.06       1940.95       101.81 o
  -9   3  11       1797.09       1152.56        45.60 o
  -7   3  11        501.08        308.81        37.67 o
  -5   3  11        186.05         78.00        36.37 o
  -3   3  11       2706.57       2525.70       137.41 o
  -1   3  11        461.24        421.75        44.04 o
   1   3  11       1072.85       1149.13        79.67 o
   3   3  11        287.94        287.75        75.48 o
   5   3  11          0.87         41.35        68.91 o
   7   3  11         55.90        110.79        42.26 o
   9   3  11          3.88         43.95        53.79 o
  11   3  11          6.06         50.80        48.79 o
 -26   4  11         51.55         79.17        53.53 o
 -24   4  11          2.32         24.81        52.92 o
 -22   4  11         23.15         32.55        35.63 o
 -20   4  11          1.70         31.96        35.15 o
 -18   4  11         46.37         51.48        32.94 o
 -16   4  11         84.83        101.70        34.14 o
 -14   4  11        997.30       1335.75       101.92 o
 -12   4  11       1550.61       1604.45       100.30 o
 -10   4  11       1588.84       1683.90        51.88 o
  -8   4  11       7341.47       8564.57       201.00 o
  -6   4  11         62.22         58.43        36.95 o
  -4   4  11         66.45         70.34        33.87 o
  -2   4  11        689.95        734.43        47.49 o
   0   4  11        401.41        286.40        75.24 o
   2   4  11        298.34        315.20        71.63 o
   4   4  11          1.12        -11.69        74.82 o
   6   4  11         96.47        237.50        75.37 o
   8   4  11          9.41         48.72        54.89 o
  10   4  11         54.82         64.32        46.98 o
 -25   5  11          2.61        185.11        66.47 o
 -23   5  11         91.85         42.53        42.40 o
 -21   5  11         74.62          7.26        49.24 o
 -19   5  11          7.89        -12.77        46.40 o
 -17   5  11         64.20          3.93        42.28 o
 -15   5  11         63.49        127.63        34.86 o
 -13   5  11        889.87        766.88        49.28 o
 -11   5  11        176.99        218.08        32.35 o
  -9   5  11       2687.35       2736.48        93.03 o
  -7   5  11        194.56        261.78        35.96 o
  -5   5  11        147.38        181.00        37.53 o
  -3   5  11       4063.24       4206.09       127.66 o
  -1   5  11         19.43         58.16        55.75 o
   1   5  11       1486.78       1428.40        67.22 o
   3   5  11         52.71        125.31        52.02 o
   5   5  11         52.13         81.21        74.25 o
   7   5  11        166.52        128.85        88.65 o
   9   5  11          2.30         31.11        60.07 o
 -24   6  11          7.84         19.23        53.19 o
 -22   6  11         41.72        160.34        52.88 o
 -20   6  11         80.11        117.21        44.06 o
 -18   6  11         31.47         98.61        41.66 o
 -16   6  11          3.25        -23.39        40.09 o
 -14   6  11       2885.00       2915.89        94.50 o
 -12   6  11         17.08         18.09        36.36 o
 -10   6  11       2797.06       2765.57       202.56 o
  -8   6  11        660.20        605.82        38.62 o
  -6   6  11       2254.55       2143.05        93.07 o
  -4   6  11       3696.04       3738.09       189.11 o
  -2   6  11       1372.04       1412.14        84.86 o
   0   6  11        196.25        196.81        55.20 o
   2   6  11        113.49        247.19        73.68 o
   4   6  11        394.62        354.00        56.26 o
   6   6  11          3.21        133.75        76.10 o
   8   6  11         58.08         96.03        56.71 o
 -23   7  11          2.83         43.66        72.74 o
 -21   7  11          1.31          6.96        44.43 o
 -19   7  11        156.90        206.45        79.61 o
 -17   7  11          0.05         45.69        37.52 o
 -15   7  11       1497.56       1505.00       256.14 o
 -13   7  11          3.88         46.42        36.43 o
 -11   7  11        651.99        533.49        37.74 o
  -9   7  11       3233.92       3464.91       149.37 o
  -7   7  11         71.90        107.54        36.06 o
  -5   7  11       7327.08       7366.43       272.91 o
  -3   7  11         25.40         20.30        32.07 o
  -1   7  11          8.03         69.31        52.58 o
   1   7  11         10.27         -7.13        78.48 o
   3   7  11         47.26         98.97        54.20 o
   5   7  11          4.08         90.79        53.54 o
   7   7  11         18.28        -25.25        59.67 o
 -22   8  11          7.72         35.03        47.62 o
 -20   8  11         21.82          5.30        49.06 o
 -18   8  11          0.51         57.33        46.05 o
 -16   8  11        130.14        182.00        39.32 o
 -14   8  11          9.06         22.49        54.18 o
 -12   8  11          5.62         64.32        47.26 o
 -10   8  11        681.81        693.40        42.71 o
  -8   8  11         73.83         46.04        50.29 o
  -6   8  11       1394.24       1220.20        73.24 o
  -4   8  11        234.27        252.08        33.50 o
  -2   8  11         89.31         33.63        48.36 o
   0   8  11         97.29        104.29        54.52 o
   2   8  11          1.06         42.45        58.95 o
   4   8  11         24.75         14.04        56.13 o
   6   8  11         22.02         83.33        83.33 o
 -21   9  11         16.86        110.99        48.70 o
 -19   9  11          1.11         29.27        39.49 o
 -17   9  11         24.67         51.09        51.02 o
 -15   9  11          3.90        -36.66        36.94 o
 -13   9  11        193.39        201.99        51.40 o
 -11   9  11         44.48         67.12        34.11 o
  -9   9  11        903.93        834.58        65.18 o
  -7   9  11        231.47        278.95        33.13 o
  -5   9  11        946.05        857.13        36.48 o
  -3   9  11         23.70         55.82        38.80 o
  -1   9  11          0.87         -1.25        52.52 o
   1   9  11         69.15         14.11        79.94 o
   3   9  11          8.04        -37.45        56.17 o
   5   9  11          7.12         16.27        79.04 o
 -18  10  11          4.09         38.29        51.61 o
 -16  10  11         37.20         82.47        45.15 o
 -14  10  11         15.47         13.55        40.18 o
 -12  10  11        161.70        188.49        47.83 o
 -10  10  11        151.81        166.92        35.99 o
  -8  10  11        318.72        404.01        34.29 o
  -6  10  11         41.87         32.98        30.27 o
  -4  10  11         40.54         80.04        41.31 o
  -2  10  11         72.27        133.37        44.65 o
   0  10  11         16.39        -34.90        49.23 o
   2  10  11         20.44        252.02        84.00 o
   4  10  11         11.24         88.35        58.12 o
 -17  11  11          0.01         -4.15        49.26 o
 -15  11  11         11.47         39.76        48.35 o
 -13  11  11          1.22          9.53        41.96 o
 -11  11  11         49.38         83.60        37.29 o
  -9  11  11          3.66        -25.66        34.89 o
  -7  11  11         62.32         19.25        33.39 o
  -5  11  11          1.16         64.44        37.86 o
  -3  11  11          0.56         52.04        35.13 o
  -1  11  11         13.32         -6.74        41.39 o
   1  11  11          0.37         44.06        55.65 o
 -12  12  11         60.65         33.51        57.60 o
 -10  12  11          3.17         38.50        34.68 o
  -8  12  11        115.62         63.25        34.77 o
  -6  12  11         28.55         -0.86        37.27 o
  -4  12  11          3.56        -12.25        34.09 o
  -2  12  11          5.20         11.08        51.47 o
 -26   0  12         15.06        -63.97        63.97 o
 -24   0  12        387.67        278.18       103.76 o
 -22   0  12        374.73        487.10       174.30 o
 -20   0  12       1039.57        806.65       262.46 o
 -18   0  12        724.30        857.04        51.60 o
 -16   0  12       2715.23       2167.10       403.03 o
 -14   0  12       1755.17       1907.65        70.82 o
 -12   0  12       3640.35       3642.50        80.29 o
 -10   0  12      18838.31      20738.78       539.44 o
  -8   0  12       3225.09       3311.71        70.34 o
  -6   0  12       2573.17       2569.37        82.04 o
  -4   0  12        167.99        150.05        57.22 o
  -2   0  12        144.30        109.87        43.36 o
   0   0  12       5772.55       5005.21       117.39 o
   2   0  12        410.81        372.50        81.77 o
   4   0  12        340.00        302.67        58.32 o
   6   0  12        386.82        362.32        47.53 o
   8   0  12        149.66        205.78        55.31 o
  10   0  12         27.38         30.13        60.05 o
 -27   1  12          3.24         28.44        44.77 o
 -25   1  12         72.93         44.18        41.56 o
 -23   1  12        194.08        249.78        40.86 o
 -21   1  12         49.32         75.79        36.20 o
 -19   1  12        235.24        297.10        51.30 o
 -17   1  12         66.74        118.32        45.23 o
 -15   1  12          8.40         82.31        37.99 o
 -13   1  12       1770.54       1610.21        72.14 o
 -11   1  12       1816.10       1491.88        55.07 o
  -9   1  12        199.39        185.93        34.99 o
  -7   1  12       5947.52       5675.53       164.10 o
  -5   1  12       9209.57       9551.13       418.73 o
  -3   1  12        209.91        185.11        35.42 o
  -1   1  12       4159.76       3995.11       314.97 o
   1   1  12       2511.62       2603.94        78.70 o
   3   1  12         63.20         64.92        49.56 o
   5   1  12       1127.04       1144.24        74.97 o
   7   1  12         19.98         44.90        41.00 o
   9   1  12        164.97        149.40        38.44 o
 -26   2  12        115.69        169.54        43.25 o
 -24   2  12        276.66        193.00        41.69 o
 -22   2  12        327.78        259.84        53.14 o
 -20   2  12        174.72        150.04        35.20 o
 -18   2  12          0.30        -17.09        35.73 o
 -16   2  12          0.17         30.11        43.06 o
 -14   2  12       1831.19       2102.03        96.39 o
 -12   2  12       1976.58       2316.19        47.35 o
 -10   2  12       7321.53       8733.71       196.63 o
  -8   2  12       1400.03       1653.88        71.31 o
  -6   2  12        532.91        783.43        36.12 o
  -4   2  12       1188.43       1387.89        92.61 o
  -2   2  12        665.40        588.70        37.31 o
   0   2  12       1853.77       1840.71       171.25 o
   2   2  12          0.92        -11.62        51.14 o
   4   2  12        176.99        135.26        72.14 o
   6   2  12          0.80         -3.06        51.57 o
   8   2  12          0.99         44.01        55.73 o
  10   2  12          0.05         25.16        37.94 o
 -27   3  12          0.93        115.03        51.95 o
 -25   3  12         36.52         27.19        42.89 o
 -23   3  12        104.76         96.22        41.18 o
 -21   3  12         56.89        112.35        45.31 o
 -19   3  12        127.97         78.59        37.29 o
 -17   3  12        147.30        173.37        39.79 o
 -15   3  12        267.72        211.13        36.13 o
 -13   3  12       1874.73       2068.91        60.54 o
 -11   3  12       4727.19       4577.85       119.62 o
  -9   3  12        651.93        690.04        34.51 o
  -7   3  12       3690.20       4195.25       256.90 o
  -5   3  12       4641.62       5433.77       167.42 o
  -3   3  12        110.00        184.39        42.85 o
  -1   3  12       3725.93       4154.42        96.55 o
   1   3  12        165.83        172.74        52.06 o
   3   3  12          7.81         71.51        73.82 o
   5   3  12        176.97        118.87        53.82 o
   7   3  12         67.04        103.44        44.49 o
   9   3  12         78.26         70.97        55.04 o
 -26   4  12         97.25        173.54        68.78 o
 -24   4  12        189.16        140.76        44.88 o
 -22   4  12        335.14        332.45        43.07 o
 -20   4  12         39.34         44.00        36.18 o
 -18   4  12         12.36         30.11        38.52 o
 -16   4  12       1448.81       1534.27        55.34 o
 -14   4  12        668.04        666.02        36.33 o
 -12   4  12       5000.95       4533.98       141.75 o
 -10   4  12       4494.02       4579.39       201.51 o
  -8   4  12        233.42        249.75        35.73 o
  -6   4  12       6186.69       6490.58       125.01 o
  -4   4  12       3168.78       3020.27       177.28 o
  -2   4  12       1240.10       1254.43       113.72 o
   0   4  12        674.01        719.28        76.47 o
   2   4  12        547.40        543.75        58.59 o
   4   4  12         57.60        100.74        75.56 o
   6   4  12        403.06        452.66        79.24 o
   8   4  12         26.74         32.25        40.55 o
 -25   5  12         10.23         66.51       102.96 o
 -23   5  12         66.62         67.58        61.71 o
 -21   5  12         20.56         29.55        50.06 o
 -19   5  12        118.83        141.58        37.42 o
 -17   5  12         58.19        118.24        33.51 o
 -15   5  12         46.60         69.21        32.52 o
 -13   5  12        272.64        276.30        33.26 o
 -11   5  12         20.11         -4.40        32.93 o
  -9   5  12        431.97        453.93        33.21 o
  -7   5  12       4682.60       4248.05       276.62 o
  -5   5  12        637.15        534.82        50.10 o
  -3   5  12        703.69        784.75        45.85 o
  -1   5  12         15.28         55.13        55.13 o
   1   5  12       1928.81       1639.23        63.87 o
   3   5  12         76.74         58.07        48.78 o
   5   5  12        506.22        582.21        79.60 o
   7   5  12         18.29          0.00        39.30 o
   9   5  12         10.70         28.59        42.05 o
 -24   6  12         54.30         19.72        45.65 o
 -22   6  12         97.71        143.23        46.14 o
 -20   6  12          9.75         90.98        58.42 o
 -18   6  12        219.98        117.16        43.12 o
 -16   6  12          0.77         47.91        38.88 o
 -14   6  12        170.11         84.27        37.45 o
 -12   6  12         16.58         68.67        35.80 o
 -10   6  12        273.64        313.67        35.25 o
  -8   6  12       1617.89       1514.79        45.41 o
  -6   6  12       2649.82       3030.45        91.89 o
  -4   6  12        246.05        225.64        33.07 o
  -2   6  12          0.67         43.06        76.55 o
   0   6  12         19.42         52.22        71.21 o
   2   6  12        870.84       1073.23        82.01 o
   4   6  12         27.62         39.18        76.06 o
   6   6  12          7.69         -2.26        52.02 o
   8   6  12          2.85          5.42        48.46 o
 -23   7  12         11.53         84.79        48.38 o
 -21   7  12          5.13          2.03        46.25 o
 -19   7  12         17.26         46.03        41.45 o
 -17   7  12        271.36        266.89        62.91 o
 -15   7  12        114.83        150.65        39.36 o
 -13   7  12        757.09        681.04        40.69 o
 -11   7  12       1331.02       1381.70        95.56 o
  -9   7  12        114.57        131.79        38.05 o
  -7   7  12       4633.47       4433.68       414.95 o
  -5   7  12         71.92        114.28        31.78 o
  -3   7  12       1025.21       1131.84        58.36 o
  -1   7  12         14.87        -37.95        78.27 o
   1   7  12         16.04         25.87        77.62 o
   3   7  12         49.55         72.04        53.45 o
   5   7  12         19.71        -38.93        77.85 o
   7   7  12          0.25         23.32        48.67 o
 -22   8  12          0.70         23.48        59.00 o
 -20   8  12        106.32        111.84        48.08 o
 -18   8  12         13.71         28.77        39.60 o
 -16   8  12        508.54        511.00        62.92 o
 -14   8  12        684.38        881.71        53.98 o
 -12   8  12        447.99        556.79        42.24 o
 -10   8  12       2734.08       3230.12       173.29 o
  -8   8  12         28.10         45.46        41.02 o
  -6   8  12        350.92        370.30        32.55 o
  -4   8  12       1426.15       1479.47        57.60 o
  -2   8  12         96.62        141.81        60.67 o
   0   8  12        952.25        982.94        84.65 o
   2   8  12          6.27         27.99        58.31 o
   4   8  12         19.75         94.59        53.07 o
   6   8  12        181.32        145.75        61.49 o
 -21   9  12         46.31         63.65        45.02 o
 -19   9  12          6.06          6.73        44.44 o
 -17   9  12         95.35        160.04        77.57 o
 -15   9  12         27.66         21.49        34.63 o
 -13   9  12        419.81        348.69        43.83 o
 -11   9  12        124.84        197.97        46.66 o
  -9   9  12        197.66        121.47        36.63 o
  -7   9  12         44.12         62.33        35.04 o
  -5   9  12         80.94        120.40        32.19 o
  -3   9  12          4.97         10.09        39.53 o
  -1   9  12          0.90         56.23        82.01 o
   1   9  12         24.39         48.98        60.64 o
   3   9  12          8.56          2.32        57.88 o
 -18  10  12         70.44         91.70        42.73 o
 -16  10  12         24.69         52.69        39.33 o
 -14  10  12        126.13        150.91        43.67 o
 -12  10  12         35.39         50.70        37.40 o
 -10  10  12        102.82         83.45        31.08 o
  -8  10  12         14.64         15.75        36.46 o
  -6  10  12          1.35         83.68        41.09 o
  -4  10  12         26.09          5.96        48.23 o
  -2  10  12         11.83         29.42        44.80 o
   0  10  12          1.06         55.78        58.11 o
   2  10  12          0.13         37.03        60.18 o
 -17  11  12          7.48         45.63        41.03 o
 -15  11  12         18.98        -12.97        45.74 o
 -13  11  12         11.12         16.08        34.34 o
 -11  11  12         79.17         16.14        32.00 o
  -9  11  12         43.44         98.24        34.03 o
  -7  11  12          3.14          2.04        32.38 o
  -5  11  12         25.22         56.58        41.65 o
  -3  11  12          6.96         -5.24        43.57 o
  -1  11  12         44.29         27.26        49.31 o
 -12  12  12          0.55        -29.73        34.06 o
 -10  12  12          2.18         22.60        34.80 o
  -8  12  12         27.37         33.60        34.81 o
  -6  12  12         37.08         65.06        34.51 o
  -4  12  12          1.17         27.30        45.65 o
 -27   1  13          0.02         32.28        55.78 o
 -25   1  13        159.54        146.39        45.84 o
 -23   1  13        134.50        150.15        50.25 o
 -21   1  13        482.33        539.21        39.63 o
 -19   1  13         55.81         73.33        41.32 o
 -17   1  13         14.26         24.00        38.54 o
 -15   1  13        932.29        918.49        69.24 o
 -13   1  13       6093.98       5864.70       409.74 o
 -11   1  13       1491.91       1509.99        67.81 o
  -9   1  13      14776.28      15302.93       544.70 o
  -7   1  13       4978.65       5789.37        64.12 o
  -5   1  13       3071.46       3254.87        72.78 o
  -3   1  13       9181.20      10259.14       456.21 o
  -1   1  13        254.61        258.14        61.77 o
   1   1  13         15.24         10.11        55.80 o
   3   1  13       1176.36       1065.15        56.53 o
   5   1  13         70.66         75.78        36.75 o
   7   1  13        128.60         92.80        41.61 o
   9   1  13          3.15         18.15        45.54 o
 -26   2  13          0.57         15.83        51.40 o
 -24   2  13        108.82        113.74        44.11 o
 -22   2  13         69.29         31.85        45.17 o
 -20   2  13          7.53         28.21        40.56 o
 -18   2  13       1247.58        938.77       125.36 o
 -16   2  13        290.12        350.84        42.34 o
 -14   2  13       3766.36       3655.49        99.55 o
 -12   2  13       1605.61       1583.23        42.04 o
 -10   2  13       2953.66       3284.85        87.36 o
  -8   2  13       5767.64       5813.57       276.74 o
  -6   2  13         33.11         98.05        36.87 o
  -4   2  13       3466.43       4024.80       106.98 o
  -2   2  13       2338.56       2308.91       240.19 o
   0   2  13        606.00        761.56        68.90 o
   2   2  13       1854.24       1617.62        67.96 o
   4   2  13        138.26        125.07        52.66 o
   6   2  13         82.54         90.76        52.29 o
   8   2  13        218.61        203.28        55.26 o
 -27   3  13        104.15         35.97        44.66 o
 -25   3  13          0.42         12.68        49.47 o
 -23   3  13        552.64        569.55        38.77 o
 -21   3  13        372.40        415.25        38.12 o
 -19   3  13       1232.08       1334.27        57.23 o
 -17   3  13        137.95        153.83        39.48 o
 -15   3  13       2780.04       2854.49       125.28 o
 -13   3  13        238.85        191.69        32.27 o
 -11   3  13       2989.77       3193.71       103.26 o
  -9   3  13       4212.81       3753.88       288.66 o
  -7   3  13        813.75        638.12        33.83 o
  -5   3  13       2295.93       1863.49        64.42 o
  -3   3  13       3772.14       3219.86        75.15 o
  -1   3  13        926.70        854.76        59.19 o
   1   3  13       1119.03       1170.94        80.99 o
   3   3  13       1650.00       1864.06        90.05 o
   5   3  13         39.89          8.74        72.12 o
   7   3  13        203.55        217.53        44.95 o
   9   3  13          5.45         12.54        39.04 o
 -26   4  13          0.02         31.43        52.27 o
 -24   4  13         57.53         76.41        39.81 o
 -22   4  13        195.24        201.81        39.81 o
 -20   4  13        180.07        199.90        39.05 o
 -18   4  13        161.96        127.59        36.31 o
 -16   4  13        154.99        182.06        34.25 o
 -14   4  13        177.94        201.41        32.55 o
 -12   4  13        978.22        952.96        77.64 o
 -10   4  13          5.21         55.07        37.72 o
  -8   4  13        898.34       1414.15        43.66 o
  -6   4  13        183.94        184.66        33.39 o
  -4   4  13        443.33        591.31        50.42 o
  -2   4  13         53.80         78.06        42.31 o
   0   4  13        205.04        227.59        53.97 o
   2   4  13         48.82        121.63        73.43 o
   4   4  13        252.29        145.40        51.45 o
   6   4  13          6.76         45.65        53.61 o
   8   4  13          1.95         29.83        48.10 o
 -25   5  13          9.70         44.25        53.80 o
 -23   5  13          5.12         26.16        42.16 o
 -21   5  13         69.89         98.86        44.08 o
 -19   5  13         83.30         67.60        41.31 o
 -17   5  13        254.17        186.51        42.20 o
 -15   5  13        508.60        475.18        41.50 o
 -13   5  13       1125.69       1039.35        38.46 o
 -11   5  13         16.46         45.58        32.62 o
  -9   5  13       1526.67       1841.16        72.93 o
  -7   5  13       1206.20       1515.73        78.77 o
  -5   5  13        229.36        347.15        42.89 o
  -3   5  13       1582.25       1860.92       190.99 o
  -1   5  13        757.21        834.18        80.35 o
   1   5  13        974.93        834.48        60.43 o
   3   5  13        189.90        204.89        72.85 o
   5   5  13          0.98         46.70        53.37 o
   7   5  13         30.90         28.41        46.56 o
 -24   6  13          1.26        -22.37        45.60 o
 -22   6  13         70.61         86.09        40.86 o
 -20   6  13          2.02        -17.06        49.97 o
 -18   6  13       1214.34       1286.60       213.59 o
 -16   6  13        256.39        260.64        37.26 o
 -14   6  13       1746.42       1951.14       135.15 o
 -12   6  13        651.73        747.30        73.36 o
 -10   6  13        455.40        480.02        61.64 o
  -8   6  13       1669.00       1571.15       128.60 o
  -6   6  13        215.87        185.31        36.95 o
  -4   6  13        117.46        124.97        34.91 o
  -2   6  13       1820.77       1612.44        66.30 o
   0   6  13         15.79        173.25        72.57 o
   2   6  13        830.42        820.28        62.21 o
   4   6  13          3.00          2.26        54.25 o
   6   6  13         11.08        117.30        77.46 o
 -23   7  13          5.49        116.72        57.56 o
 -21   7  13          0.35         12.56        39.75 o
 -19   7  13          4.01          8.50        46.62 o
 -17   7  13         99.24        126.84        41.07 o
 -15   7  13        278.09        271.05        44.77 o
 -13   7  13        121.31        252.70        52.06 o
 -11   7  13         69.61         77.11        35.12 o
  -9   7  13        287.68        294.39        40.57 o
  -7   7  13        790.98        728.10        89.12 o
  -5   7  13         66.35         12.42        38.42 o
  -3   7  13        649.07        848.40        48.82 o
  -1   7  13         12.71        100.93        56.33 o
   1   7  13         92.73         92.81        53.37 o
   3   7  13        430.31        434.36        59.44 o
   5   7  13         28.45        119.08        78.63 o
 -22   8  13         71.40        101.53        48.17 o
 -20   8  13          6.22        -50.17        50.17 o
 -18   8  13         54.67         63.50        36.22 o
 -16   8  13         17.10          8.40        39.07 o
 -14   8  13         39.10         54.40        35.00 o
 -12   8  13         46.73         29.49        36.10 o
 -10   8  13        182.48        119.45        33.89 o
  -8   8  13        181.82        115.02        47.90 o
  -6   8  13          5.54         21.74        33.48 o
  -4   8  13         25.77         50.49        36.79 o
  -2   8  13          5.97        -35.17        56.28 o
   0   8  13         65.24        144.28        55.85 o
   2   8  13         11.28        -75.96        75.96 o
   4   8  13          1.81        122.61        54.49 o
 -21   9  13         24.81          6.19        46.11 o
 -19   9  13         16.21         69.17        60.67 o
 -17   9  13          4.41         -4.93        44.43 o
 -15   9  13          2.43         46.39        44.38 o
 -13   9  13         74.75        185.45        37.23 o
 -11   9  13         20.21          4.31        54.76 o
  -9   9  13        163.11        227.37        39.98 o
  -7   9  13         81.16        127.99        35.17 o
  -5   9  13          2.60        -21.42        33.89 o
  -3   9  13        136.91        130.88        46.28 o
  -1   9  13          3.85         62.79        58.14 o
   1   9  13          3.32        124.64        78.48 o
   3   9  13         59.66         36.56        77.69 o
 -20  10  13          1.94         44.08        49.85 o
 -18  10  13          6.17         -5.58        39.65 o
 -16  10  13          8.83         38.83        69.89 o
 -14  10  13         85.24        101.62        36.00 o
 -12  10  13         25.38         97.71        49.72 o
 -10  10  13          0.64        -13.60        31.40 o
  -8  10  13         18.42         34.61        32.98 o
  -6  10  13         16.45          3.91        31.06 o
  -4  10  13          1.42         20.43        49.54 o
  -2  10  13         14.35         30.13        57.93 o
   0  10  13          0.22        115.33        80.72 o
 -17  11  13         16.81         21.73        45.68 o
 -15  11  13          2.94        -23.05        50.19 o
 -13  11  13          1.46         20.09        30.44 o
 -11  11  13          4.30         -2.74        35.59 o
  -9  11  13         24.51        -13.20        37.14 o
  -7  11  13          1.96         10.48        31.30 o
  -5  11  13          2.68         37.85        37.12 o
  -3  11  13          1.41         40.47        53.00 o
 -12  12  13          0.10         -2.13        39.72 o
 -10  12  13         10.66         18.96        33.29 o
  -8  12  13          2.05         16.85        47.45 o
 -28   0  14         45.03         15.04        63.65 o
 -26   0  14         28.30         81.43        66.27 o
 -24   0  14          7.07         94.72        65.58 o
 -22   0  14         68.54         36.00        57.44 o
 -20   0  14        356.36        314.21        55.78 o
 -18   0  14        190.95        233.79        47.30 o
 -16   0  14       4224.04       3320.19       105.22 o
 -14   0  14         51.80        142.37        54.45 o
 -12   0  14       2188.19       2271.46        55.78 o
 -10   0  14       8760.07       8760.99        84.93 o
  -8   0  14         16.94         76.15        46.37 o
  -6   0  14      18304.38      18818.11       668.99 o
  -4   0  14       1096.99       1091.62        57.74 o
  -2   0  14       6281.09       7825.80       340.57 o
   0   0  14       9533.84       8552.25       137.44 o
   2   0  14        918.76        953.04        54.46 o
   4   0  14       2472.99       2407.58        75.63 o
   6   0  14         70.31        111.41        55.81 o
   8   0  14         46.59         64.31        56.09 o
 -27   1  14         24.06         43.16        47.39 o
 -25   1  14         65.59        144.73        53.96 o
 -23   1  14        144.94        131.50        42.76 o
 -21   1  14       1120.04        979.94       155.29 o
 -19   1  14         60.24        126.53        37.21 o
 -17   1  14       2376.34       2400.20        66.73 o
 -15   1  14       2873.33       3153.64       172.38 o
 -13   1  14       3384.73       3039.83        48.72 o
 -11   1  14      15343.52      15652.56       610.02 o
  -9   1  14        123.71        182.58        34.71 o
  -7   1  14       7223.51       7085.16       170.66 o
  -5   1  14       7447.10       7787.51       114.67 o
  -3   1  14         17.98         55.12        34.88 o
  -1   1  14       1547.23       1481.43        89.06 o
   1   1  14        904.99        840.34        52.91 o
   3   1  14         36.74         36.64        42.42 o
   5   1  14        275.73        273.84        38.69 o
   7   1  14          6.14         15.92        44.63 o
 -28   2  14          6.14         54.99        45.93 o
 -26   2  14         12.47        -30.04        46.10 o
 -24   2  14         25.41         51.48        49.77 o
 -22   2  14        144.98        224.17        35.34 o
 -20   2  14         85.37         16.60        40.31 o
 -18   2  14        157.52        186.70        35.51 o
 -16   2  14          1.91         30.73        47.17 o
 -14   2  14        792.90        801.43        93.26 o
 -12   2  14         30.67        -10.82        35.16 o
 -10   2  14        780.59        747.68        38.11 o
  -8   2  14         68.43         64.05        33.80 o
  -6   2  14         21.37         12.37        32.97 o
  -4   2  14        265.12        259.22        41.67 o
  -2   2  14         51.21         45.03        38.33 o
   0   2  14         88.07         56.88        48.48 o
   2   2  14          9.92        -24.25        72.74 o
   4   2  14          6.15         72.56        52.71 o
   6   2  14         14.02         21.42        53.70 o
   8   2  14         17.38         59.02        55.02 o
 -27   3  14          0.13         90.59       103.60 o
 -25   3  14         27.27         73.04        40.59 o
 -23   3  14         29.21         37.17        39.09 o
 -21   3  14        265.20        219.80        37.83 o
 -19   3  14         60.28         26.88        36.83 o
 -17   3  14        470.21        559.93        41.61 o
 -15   3  14       2731.80       2734.64       108.53 o
 -13   3  14        720.40        783.90        38.63 o
 -11   3  14       5468.68       6197.70       306.52 o
  -9   3  14        690.07        855.49        50.29 o
  -7   3  14       1210.17       1609.46        73.17 o
  -5   3  14       6562.23       7219.63       371.25 o
  -3   3  14        158.85        172.70        40.97 o
  -1   3  14       1261.15       1169.97        64.87 o
   1   3  14        874.22        738.45        63.23 o
   3   3  14          3.38        114.03        76.75 o
   5   3  14        192.97        208.50        53.86 o
   7   3  14          0.95         60.62        55.95 o
 -26   4  14          6.86         53.01        56.98 o
 -24   4  14         19.83         24.77        53.86 o
 -22   4  14         50.80         90.09        42.28 o
 -20   4  14          0.80         19.28        40.24 o
 -18   4  14        605.65        657.16        74.27 o
 -16   4  14       1201.96       1258.21        85.97 o
 -14   4  14        385.65        427.70        38.35 o
 -12   4  14       1406.03       1268.27        89.11 o
 -10   4  14       3408.53       3524.32       240.28 o
  -8   4  14        351.85        404.41        40.31 o
  -6   4  14       4541.92       4737.19       149.15 o
  -4   4  14        851.31        869.83        51.75 o
  -2   4  14       1901.07       1982.87        65.63 o
   0   4  14       1356.58       1254.70        64.35 o
   2   4  14         43.28         49.33        53.80 o
   4   4  14        323.38        287.93        56.71 o
   6   4  14         39.14         63.67        50.86 o
 -25   5  14          4.21         37.02        46.29 o
 -23   5  14          8.71         16.11        41.92 o
 -21   5  14        313.78        415.00        82.09 o
 -19   5  14        268.62        250.88        38.80 o
 -17   5  14         69.92        169.92        32.18 o
 -15   5  14         62.61         53.38        55.79 o
 -13   5  14        121.71        123.59        30.53 o
 -11   5  14       1567.49       1665.05        95.93 o
  -9   5  14        215.96        195.63        31.21 o
  -7   5  14       1728.28       1663.30       144.90 o
  -5   5  14        600.52        548.45        42.91 o
  -3   5  14          7.09         42.06        40.97 o
  -1   5  14        692.35        736.59        79.01 o
   1   5  14        121.36        111.65        72.92 o
   3   5  14          1.39          0.00        51.21 o
   5   5  14         83.04        102.01        58.61 o
 -24   6  14          2.05         11.05        50.71 o
 -22   6  14          6.03         -1.10        42.92 o
 -20   6  14        115.05        127.10        50.92 o
 -18   6  14        333.72        287.05        39.63 o
 -16   6  14         48.34         99.42        51.23 o
 -14   6  14          6.22         59.50        44.37 o
 -12   6  14        259.69        242.22        33.46 o
 -10   6  14        769.82        950.49        46.68 o
  -8   6  14        738.00        857.49        51.86 o
  -6   6  14         14.08        101.30        40.55 o
  -4   6  14          3.47         36.38        37.51 o
  -2   6  14         46.42        100.50        79.47 o
   0   6  14        257.40        432.98        76.00 o
   2   6  14        212.79        246.37        56.50 o
   4   6  14         99.52        132.73        77.42 o
   6   6  14          9.30         70.71        46.68 o
 -23   7  14          1.75         67.31        54.85 o
 -21   7  14         63.62         16.32        45.88 o
 -19   7  14        127.59        129.76        43.54 o
 -17   7  14         31.28         99.47        41.61 o
 -15   7  14        911.50        832.86        70.76 o
 -13   7  14        545.58        632.90        40.06 o
 -11   7  14        859.59        787.11        71.05 o
  -9   7  14       1072.91       1156.76        64.06 o
  -7   7  14         41.73         64.82        36.63 o
  -5   7  14       1154.01       1080.63        71.72 o
  -3   7  14        323.41        220.08        60.87 o
  -1   7  14        578.72        569.97        81.09 o
   1   7  14        141.80         59.37        52.53 o
   3   7  14         10.29        -20.19        56.09 o
   5   7  14          8.27        -57.20        57.20 o
 -22   8  14        101.38         67.91        43.00 o
 -20   8  14         79.18         -8.20        38.23 o
 -18   8  14         68.05         66.97        46.22 o
 -16   8  14          3.75        -31.34        42.79 o
 -14   8  14        198.04         90.60        38.06 o
 -12   8  14         41.57         48.07        37.61 o
 -10   8  14        278.87        256.57        47.77 o
  -8   8  14         87.78        119.92        37.22 o
  -6   8  14         79.80        109.10        35.94 o
  -4   8  14         42.87        121.73        56.67 o
  -2   8  14         81.20        111.46        58.05 o
   0   8  14        287.00        397.43        82.70 o
   2   8  14         28.31         20.39        81.56 o
 -21   9  14         13.80         69.32        49.93 o
 -19   9  14          2.66         -6.25        38.72 o
 -17   9  14          1.52         29.97        37.42 o
 -15   9  14         99.64         93.84        38.89 o
 -13   9  14          2.38          2.45        42.70 o
 -11   9  14         17.70         59.66        40.82 o
  -9   9  14          5.83         51.67        36.30 o
  -7   9  14          4.67          9.57        37.99 o
  -5   9  14        158.71        204.97        39.73 o
  -3   9  14          5.35        -55.68        58.00 o
  -1   9  14         40.36        131.24        80.58 o
   1   9  14         33.23         72.92        56.96 o
 -18  10  14          0.24         32.96        36.72 o
 -16  10  14         22.77         58.85        36.17 o
 -14  10  14          2.35         16.14        45.46 o
 -12  10  14        134.07         91.43        36.32 o
 -10  10  14         95.08         86.71        37.44 o
  -8  10  14          1.22        -22.01        33.46 o
  -6  10  14          5.10        -19.02        30.95 o
  -4  10  14          6.51         45.24        45.71 o
  -2  10  14         14.61          9.20        80.52 o
   0  10  14          5.72         34.25        59.37 o
 -17  11  14        216.15        148.89        43.36 o
 -15  11  14         30.89         -4.22        36.83 o
 -13  11  14         45.46         58.04        41.57 o
 -11  11  14         40.59         40.24        36.11 o
  -9  11  14         45.14        105.50        30.06 o
  -7  11  14          0.14         16.08        42.67 o
  -5  11  14         10.79        -11.27        52.52 o
  -3  11  14          9.67         -6.87        82.52 o
 -27   1  15          0.68         36.47        48.73 o
 -25   1  15         24.44         -4.43        46.02 o
 -23   1  15         77.74         60.42        38.53 o
 -21   1  15         16.05         59.67        33.75 o
 -19   1  15        426.87        441.01        33.62 o
 -17   1  15        310.62        360.23        39.48 o
 -15   1  15         17.07         50.08        37.01 o
 -13   1  15      10291.74      11284.48       360.86 o
 -11   1  15       1441.50       1653.06        64.44 o
  -9   1  15      17455.85      20004.39       963.11 o
  -7   1  15       2739.18       2765.42       127.71 o
  -5   1  15        105.61         97.03        36.75 o
  -3   1  15       4870.26       5414.31       126.16 o
  -1   1  15       1035.59       1073.51        68.22 o
   1   1  15        450.04        434.16        44.02 o
   3   1  15         27.98         34.02        34.26 o
   5   1  15         15.03         27.48        37.69 o
   7   1  15         32.01         47.48        49.80 o
 -28   2  15          0.71         45.44        51.79 o
 -26   2  15          0.51         63.77        47.86 o
 -24   2  15          2.24         26.28        38.85 o
 -22   2  15         27.49         27.12        38.20 o
 -20   2  15        390.06        400.91        45.01 o
 -18   2  15       1398.85       1294.89        41.55 o
 -16   2  15        442.36        481.62        41.02 o
 -14   2  15       6812.56       6531.01       483.19 o
 -12   2  15       1454.18       1520.56        60.81 o
 -10   2  15       1596.12       1529.41        41.33 o
  -8   2  15      15078.80      15880.85       484.00 o
  -6   2  15        166.31        176.74        33.33 o
  -4   2  15      10444.69      11637.13       614.19 o
  -2   2  15        700.48        634.05        83.05 o
   0   2  15        469.40        448.99        55.29 o
   2   2  15       1587.03       1708.75        83.51 o
   4   2  15         29.29         -7.88        52.43 o
   6   2  15         29.01         38.81        53.47 o
 -27   3  15          3.81         33.02        45.36 o
 -25   3  15          5.96        -11.92        40.99 o
 -23   3  15        142.94        160.90        48.33 o
 -21   3  15         88.26        118.83        39.16 o
 -19   3  15        263.02        356.06        38.53 o
 -17   3  15        212.51        275.30        47.76 o
 -15   3  15        282.66        262.86        34.99 o
 -13   3  15       1844.61       1815.59        47.84 o
 -11   3  15        217.66        232.13        39.29 o
  -9   3  15       2824.41       2597.27       177.99 o
  -7   3  15       2959.61       2643.31       149.81 o
  -5   3  15       1513.90       1719.53        51.16 o
  -3   3  15       3053.37       2783.97       145.75 o
  -1   3  15         15.00         45.24        72.38 o
   1   3  15        425.28        402.54        57.19 o
   3   3  15        296.22        275.10        76.77 o
   5   3  15         18.93         27.16        43.45 o
 -26   4  15         16.22          2.97        49.77 o
 -24   4  15         98.39        140.00        56.50 o
 -22   4  15         20.97         39.70        44.81 o
 -20   4  15         35.74         86.77        42.65 o
 -18   4  15          2.45         -8.94        36.63 o
 -16   4  15          9.84         81.33        35.61 o
 -14   4  15         42.24         38.04        33.49 o
 -12   4  15         61.19        130.00        35.13 o
 -10   4  15          6.22          0.15        34.84 o
  -8   4  15       1224.37       1645.05        78.29 o
  -6   4  15        103.82        119.77        39.41 o
  -4   4  15          1.37         19.75        45.56 o
  -2   4  15         14.32         -2.30        75.82 o
   0   4  15        334.20        379.52        74.11 o
   2   4  15         35.14         41.53        48.10 o
   4   4  15         51.73         67.94        53.08 o
   6   4  15         12.75         66.55        48.41 o
 -25   5  15         55.02         -1.73        39.38 o
 -23   5  15        319.57        223.39        41.04 o
 -21   5  15         24.94         60.11        39.02 o
 -19   5  15        259.69        218.12        38.36 o
 -17   5  15        358.24        306.86        54.01 o
 -15   5  15         58.03         63.84        32.55 o
 -13   5  15        845.89        854.36        41.22 o
 -11   5  15        254.71        253.37        31.63 o
  -9   5  15         37.54         91.04        32.81 o
  -7   5  15       1204.12       1334.25       105.05 o
  -5   5  15         40.45        109.56        35.78 o
  -3   5  15       1255.52       1280.07       138.02 o
  -1   5  15         24.03         -6.83        70.65 o
   1   5  15         22.84         93.60        51.26 o
   3   5  15        171.86         73.88        56.49 o
   5   5  15          3.63        -71.89        71.89 o
 -26   6  15         14.61         -0.86        65.32 o
 -24   6  15          1.56        -24.22        48.59 o
 -22   6  15        195.79        112.19        64.17 o
 -20   6  15         92.96         65.19        47.80 o
 -18   6  15         28.70         69.58        34.54 o
 -16   6  15        153.34        162.83        35.04 o
 -14   6  15        823.77        894.41       115.76 o
 -12   6  15         46.74        126.08        46.72 o
 -10   6  15        741.77        722.49        60.02 o
  -8   6  15       1005.50       1117.83        70.37 o
  -6   6  15         17.96          0.72        35.58 o
  -4   6  15       1769.35       2238.72       162.01 o
  -2   6  15        485.10        441.76        57.52 o
   0   6  15        538.34        578.60        79.10 o
   2   6  15        150.31        176.99        53.09 o
   4   6  15          3.21         45.37        56.17 o
 -25   7  15         14.20         71.34        64.68 o
 -23   7  15         12.59         56.36        47.40 o
 -21   7  15         46.73        117.31        44.44 o
 -19   7  15          1.14         31.04        41.30 o
 -17   7  15        501.98        497.12        58.23 o
 -15   7  15         50.05        127.38        41.01 o
 -13   7  15        159.77         47.84        47.54 o
 -11   7  15          6.86         57.48        34.96 o
  -9   7  15       1168.43       1308.74       187.19 o
  -7   7  15          1.98         31.86        40.97 o
  -5   7  15         84.61         96.46        36.61 o
  -3   7  15        124.68        115.65        53.20 o
  -1   7  15         37.45         45.63        73.00 o
   1   7  15        139.60        237.66        51.57 o
   3   7  15          5.36         63.73        74.72 o
 -22   8  15         14.47          6.72        59.22 o
 -20   8  15          0.00        -37.62        49.98 o
 -18   8  15         28.83        -19.52        53.91 o
 -16   8  15          1.50         23.37        40.00 o
 -14   8  15          0.35         48.30        35.08 o
 -12   8  15         76.05         85.31        35.46 o
 -10   8  15         95.50         54.58        41.04 o
  -8   8  15          7.97        -24.68        39.57 o
  -6   8  15         74.60        104.90        36.25 o
  -4   8  15         84.44         69.52        60.25 o
  -2   8  15        124.03        110.09        55.04 o
   0   8  15          0.27         20.36        54.29 o
   2   8  15         29.76        135.75        73.44 o
 -21   9  15         12.51        -18.21        44.58 o
 -19   9  15         53.95         67.61        38.49 o
 -17   9  15         16.79         17.18        47.00 o
 -15   9  15         77.63        155.89        42.92 o
 -13   9  15          2.76        -35.35        35.35 o
 -11   9  15        292.29        323.33        39.76 o
  -9   9  15         50.21         76.48        37.16 o
  -7   9  15        309.47        407.49        62.48 o
  -5   9  15          0.33         46.44        54.96 o
  -3   9  15          9.51         66.66        80.44 o
  -1   9  15         69.35         90.97        56.85 o
 -18  10  15         33.66         56.67        43.59 o
 -16  10  15         33.06         30.14        41.34 o
 -14  10  15          4.47         16.00        36.38 o
 -12  10  15         19.53        101.93        34.38 o
 -10  10  15         62.09         87.69        41.92 o
  -8  10  15        261.91        330.18        46.50 o
  -6  10  15         32.05         10.37        53.84 o
  -4  10  15        242.43        197.52        62.01 o
  -2  10  15          1.39        166.34        84.31 o
 -15  11  15          0.70         38.90        47.17 o
 -13  11  15          3.29         -7.46        35.89 o
 -11  11  15        130.85         87.50        49.93 o
  -9  11  15          0.19         -7.07        38.69 o
  -7  11  15         24.79         46.78        44.38 o
  -5  11  15          0.99         31.48        57.85 o
 -28   0  16         22.18         56.96        61.54 o
 -26   0  16          6.26        -76.41        76.41 o
 -24   0  16          3.47         52.00        69.28 o
 -22   0  16        363.40        360.09        49.19 o
 -20   0  16        741.86        463.36        62.56 o
 -18   0  16        968.12       1184.26        57.90 o
 -16   0  16       3092.15       2364.73       599.33 o
 -14   0  16          5.04        -54.33        54.33 o
 -12   0  16       4894.41       5310.70        69.20 o
 -10   0  16        142.24         58.99        47.60 o
  -8   0  16        349.46        421.42        61.50 o
  -6   0  16       4226.44       4973.70        77.54 o
  -4   0  16       1319.13       1476.86        75.45 o
  -2   0  16       2185.38       2007.15       101.33 o
   0   0  16        260.61        247.85        79.15 o
   2   0  16       1179.05       1190.74        65.21 o
   4   0  16        166.93        170.99        62.44 o
   6   0  16        307.28        267.97        74.84 o
 -27   1  16          0.08          0.80        43.08 o
 -25   1  16          3.02         40.07        39.32 o
 -23   1  16         24.64        -36.96        36.96 o
 -21   1  16         11.52         49.46        34.78 o
 -19   1  16        196.44        271.32        37.59 o
 -17   1  16         21.13         40.64        36.20 o
 -15   1  16        985.75       1100.89        75.95 o
 -13   1  16         13.97         13.26        44.67 o
 -11   1  16       7734.23       8025.62       140.32 o
  -9   1  16        615.80        628.22        35.18 o
  -7   1  16       5495.85       5751.01       299.85 o
  -5   1  16       2314.81       2273.43        89.57 o
  -3   1  16          1.44         17.15        47.06 o
  -1   1  16       2626.85       2436.61       221.99 o
   1   1  16         54.24         72.31        48.92 o
   3   1  16        432.98        392.09        40.49 o
   5   1  16         24.73         43.64        49.20 o
 -28   2  16          0.00         24.98        44.06 o
 -26   2  16          0.97         -9.10        42.06 o
 -24   2  16         25.68         39.95        39.66 o
 -22   2  16         70.85         48.99        35.16 o
 -20   2  16        387.89        341.54        35.94 o
 -18   2  16          0.06          6.15        38.25 o
 -16   2  16        128.49        124.80        35.63 o
 -14   2  16         37.57         62.60        34.10 o
 -12   2  16        529.05        655.98        40.92 o
 -10   2  16        285.07        237.00        37.85 o
  -8   2  16        654.56        706.76        54.35 o
  -6   2  16         81.45        174.07        34.14 o
  -4   2  16       1077.54       1035.26        51.14 o
  -2   2  16        230.88        196.10        67.07 o
   0   2  16         46.99        156.86        75.20 o
   2   2  16        152.29        143.34        51.93 o
   4   2  16         43.31         32.59        44.32 o
 -27   3  16          4.35        -28.59        43.61 o
 -25   3  16         56.99         70.53        69.63 o
 -23   3  16          4.87         -9.34        38.20 o
 -21   3  16         50.01         93.01        41.25 o
 -19   3  16         28.94         76.79        48.12 o
 -17   3  16        331.95        440.08        45.02 o
 -15   3  16        942.80       1057.23        47.71 o
 -13   3  16        318.02        308.55        33.45 o
 -11   3  16       5917.80       6441.46       253.36 o
  -9   3  16          8.83         30.47        35.06 o
  -7   3  16       2050.19       2406.01        97.84 o
  -5   3  16        498.93        534.83        33.61 o
  -3   3  16        260.57        243.34        41.77 o
  -1   3  16        978.88       1036.01        77.15 o
   1   3  16         46.84        -27.81        53.47 o
   3   3  16         47.92         60.05        53.84 o
   5   3  16          8.07         14.68        52.74 o
 -26   4  16         17.89         16.25        46.67 o
 -24   4  16         35.97         73.15        37.74 o
 -22   4  16        503.99        560.43        69.25 o
 -20   4  16          1.74          4.16        40.75 o
 -18   4  16        821.18        845.44        67.09 o
 -16   4  16       3525.39       3513.55       124.98 o
 -14   4  16         38.87         68.68        31.75 o
 -12   4  16       4035.15       3890.47       137.57 o
 -10   4  16       6619.38       6695.93       205.86 o
  -8   4  16       1362.83       1377.55        44.90 o
  -6   4  16       6308.50       6481.80       228.33 o
  -4   4  16         36.42         60.83        52.54 o
  -2   4  16        219.49        247.17        53.92 o
   0   4  16        595.89        543.19        52.56 o
   2   4  16         29.29         61.71        72.35 o
   4   4  16         73.93         35.08        53.65 o
 -27   5  16         96.34        179.46        55.92 o
 -25   5  16         53.86         83.92        50.72 o
 -23   5  16          9.91         59.34        49.03 o
 -21   5  16         29.20        -40.15        40.15 o
 -19   5  16         78.49        100.16        40.18 o
 -17   5  16        212.01        287.23        38.85 o
 -15   5  16         70.45         55.42        36.24 o
 -13   5  16        621.14        617.50        43.24 o
 -11   5  16       2032.64       1785.15        93.32 o
  -9   5  16         27.73         53.21        31.11 o
  -7   5  16       3314.14       3155.96       186.14 o
  -5   5  16       1319.08       1303.26       142.26 o
  -3   5  16        994.81       1134.18        79.71 o
  -1   5  16        362.39        363.54        73.60 o
   1   5  16          1.16         19.58        54.38 o
   3   5  16         92.69        137.58        74.08 o
 -26   6  16         40.81         62.57        48.54 o
 -24   6  16          2.04         17.60        57.07 o
 -22   6  16         76.49        118.96        55.15 o
 -20   6  16          7.57         88.30        40.67 o
 -18   6  16         82.21        102.95        39.60 o
 -16   6  16         30.60         21.06        35.77 o
 -14   6  16        222.92        180.07        35.78 o
 -12   6  16         56.26        146.17        49.44 o
 -10   6  16       2434.97       2598.48       116.99 o
  -8   6  16         12.51         47.03        36.12 o
  -6   6  16        332.24        384.12        35.33 o
  -4   6  16         27.21         90.77        38.15 o
  -2   6  16        430.68        415.74        56.48 o
   0   6  16        219.95        188.11        77.45 o
   2   6  16         14.39        -56.19        75.63 o
 -25   7  16         18.72        -26.09        48.63 o
 -23   7  16          4.34        -16.72        44.64 o
 -21   7  16          0.96         39.65        55.79 o
 -19   7  16         19.25         74.22        41.64 o
 -17   7  16         57.01         65.89        86.70 o
 -15   7  16         12.08         39.56        54.09 o
 -13   7  16        227.98        184.40        34.44 o
 -11   7  16         23.34         -7.82        33.51 o
  -9   7  16          2.40         52.60        37.46 o
  -7   7  16         79.76        109.15        34.44 o
  -5   7  16        403.35        322.91        90.04 o
  -3   7  16        327.82        298.56        56.97 o
  -1   7  16         38.74         49.30        56.02 o
   1   7  16          9.66         87.85        54.91 o
 -22   8  16         30.46         77.76        43.87 o
 -20   8  16          0.05         30.36        59.61 o
 -18   8  16         61.64        122.37        54.20 o
 -16   8  16        133.08        195.67        42.04 o
 -14   8  16         58.75         30.76        42.08 o
 -12   8  16        732.46        739.15        76.89 o
 -10   8  16        158.40        265.16        49.30 o
  -8   8  16         68.68         37.22        33.85 o
  -6   8  16        438.00        476.79        38.89 o
  -4   8  16        225.92        201.58        59.56 o
  -2   8  16        481.79        458.80        58.76 o
   0   8  16        109.55         77.80        55.57 o
 -21   9  16          4.99        -43.46        43.46 o
 -19   9  16         27.61        109.90        75.63 o
 -17   9  16         13.53        -14.02        45.19 o
 -15   9  16         10.81         -0.41        42.88 o
 -13   9  16          8.79        -11.34        34.85 o
 -11   9  16        206.95        197.02        48.64 o
  -9   9  16         15.89        -38.10        38.10 o
  -7   9  16        185.25        166.06        35.64 o
  -5   9  16         54.69         55.09        82.65 o
  -3   9  16         62.22         88.59        77.23 o
  -1   9  16         68.68         96.37        76.20 o
 -18  10  16          1.73         81.75        41.84 o
 -16  10  16          2.33         -9.58        42.02 o
 -14  10  16         14.48         59.53        38.91 o
 -12  10  16          0.01         16.00        38.03 o
 -10  10  16          0.40         24.77        43.22 o
  -8  10  16          0.28         21.83        32.71 o
  -6  10  16        142.77        142.33        47.00 o
  -4  10  16        118.28        113.81        84.21 o
 -15  11  16         29.47         74.33        50.08 o
 -13  11  16          7.40         71.44        36.51 o
 -11  11  16         25.15         18.19        38.58 o
  -9  11  16         26.09          6.18        35.25 o
 -29   1  17         38.96         28.26        62.84 o
 -27   1  17          0.07         73.64        39.33 o
 -25   1  17         16.19         26.57        39.73 o
 -23   1  17          6.77         -1.59        39.94 o
 -21   1  17       1478.07       1717.87       101.08 o
 -19   1  17        105.19        125.06        36.77 o
 -17   1  17          1.85         20.75        33.75 o
 -15   1  17       3564.63       3610.86       166.85 o
 -13   1  17       1652.69       2102.55        79.96 o
 -11   1  17       4046.85       3859.56        95.57 o
  -9   1  17       2429.59       2695.55       119.12 o
  -7   1  17        157.79        226.54        31.42 o
  -5   1  17       1112.40       1100.53        62.08 o
  -3   1  17         74.21        113.88        61.47 o
  -1   1  17        114.73         80.13        49.12 o
   1   1  17        334.87        346.80        47.26 o
   3   1  17          5.17         -8.09        48.05 o
 -28   2  17          0.44         77.37        43.52 o
 -26   2  17          8.05         59.00        37.68 o
 -24   2  17         18.08         25.44        41.32 o
 -22   2  17        243.50        198.30        41.56 o
 -20   2  17        677.75        704.25        46.83 o
 -18   2  17       2038.65       2086.73        80.35 o
 -16   2  17         79.23        137.29        35.86 o
 -14   2  17       3451.68       3597.32       107.37 o
 -12   2  17       2145.86       2313.70        92.56 o
 -10   2  17       2048.11       2115.68        41.50 o
  -8   2  17       3940.31       3741.13        96.15 o
  -6   2  17        185.61        191.86        37.53 o
  -4   2  17       3379.21       3997.32       165.47 o
  -2   2  17        719.76        719.03        72.93 o
   0   2  17          7.13          2.09        72.97 o
   2   2  17        160.96        193.24        74.48 o
   4   2  17        394.27        304.79        59.22 o
 -27   3  17          1.80         63.37        43.31 o
 -25   3  17        115.22         96.86        45.51 o
 -23   3  17         94.30        141.78        38.01 o
 -21   3  17        124.71        119.33        49.47 o
 -19   3  17        695.95        869.14        43.94 o
 -17   3  17        378.05        338.95        34.60 o
 -15   3  17       2688.21       3062.95       159.37 o
 -13   3  17         32.97         48.54        34.70 o
 -11   3  17       1152.47       1068.06        75.50 o
  -9   3  17       5146.60       4716.66       161.27 o
  -7   3  17         34.93         24.50        31.18 o
  -5   3  17        702.06        726.38        49.74 o
  -3   3  17       1157.21        968.43        83.83 o
  -1   3  17         23.18         -8.58        53.61 o
   1   3  17        409.07        463.20        76.85 o
   3   3  17         75.10         42.17        54.22 o
 -26   4  17         84.32         -6.20        44.02 o
 -24   4  17          5.40         19.88        48.62 o
 -22   4  17          6.18         19.52        38.11 o
 -20   4  17          0.73        -11.22        41.53 o
 -18   4  17        261.44        215.69        38.54 o
 -16   4  17        126.05        163.51        33.09 o
 -14   4  17         28.96         41.49        45.32 o
 -12   4  17        127.61        203.33        39.75 o
 -10   4  17          8.99         20.67        33.83 o
  -8   4  17         99.98        207.66        41.34 o
  -6   4  17        422.22        466.54        34.80 o
  -4   4  17          4.79         14.74        36.42 o
  -2   4  17        162.69         81.14        50.44 o
   0   4  17         97.89         78.90        53.31 o
   2   4  17          3.08        -16.54        72.38 o
 -27   5  17          0.17          5.18        53.05 o
 -25   5  17         31.03         13.54        43.14 o
 -23   5  17          1.85        -17.37        46.59 o
 -21   5  17        386.78        358.91        44.90 o
 -19   5  17        417.00        423.89        39.25 o
 -17   5  17         90.52        180.58        36.41 o
 -15   5  17        631.92        608.57        50.09 o
 -13   5  17        552.00        618.08        37.98 o
 -11   5  17         50.58        115.68        32.49 o
  -9   5  17       1937.13       2300.82       152.49 o
  -7   5  17         53.88         55.38        36.57 o
  -5   5  17         19.25         61.70        35.94 o
  -3   5  17        769.53        742.81        78.07 o
  -1   5  17         63.82        113.26        74.06 o
   1   5  17         82.80         69.95        76.31 o
   3   5  17         92.07        102.94        53.53 o
 -26   6  17          1.99          8.72        48.44 o
 -24   6  17        141.52        146.56        46.02 o
 -22   6  17         27.78         -7.80        43.30 o
 -20   6  17        928.62        981.42        74.27 o
 -18   6  17        348.99        443.89        52.96 o
 -16   6  17          3.46        -31.06        32.72 o
 -14   6  17       2354.65       2188.65       167.85 o
 -12   6  17        847.87        964.09        46.31 o
 -10   6  17        621.98        667.59        41.69 o
  -8   6  17       1654.03       1487.36        94.98 o
  -6   6  17          1.02         97.99        44.50 o
  -4   6  17        424.81        512.58        79.03 o
  -2   6  17        349.18        316.57        57.56 o
   0   6  17          0.74         32.44        75.69 o
   2   6  17        262.29        191.76        54.79 o
 -25   7  17          2.89         97.93        75.15 o
 -23   7  17          5.56         21.37        53.19 o
 -21   7  17          1.90         36.37        41.04 o
 -19   7  17          1.28         10.08        47.86 o
 -17   7  17         61.51         76.84        51.24 o
 -15   7  17        635.36        596.62        41.51 o
 -13   7  17        275.54        301.27        49.14 o
 -11   7  17        366.59        305.55        35.60 o
  -9   7  17        683.21        663.25        64.48 o
  -7   7  17          5.00          5.95        32.84 o
  -5   7  17        560.95        483.94        75.14 o
  -3   7  17         11.07         29.13        80.65 o
  -1   7  17         33.95         32.95        52.71 o
 -22   8  17         10.21         20.73        45.26 o
 -20   8  17          1.63          2.23        60.69 o
 -18   8  17         22.40        107.88        42.79 o
 -16   8  17         22.49        -40.43        40.71 o
 -14   8  17         48.68         65.28        35.62 o
 -12   8  17         51.47         65.80        41.11 o
 -10   8  17        111.48        111.97        37.00 o
  -8   8  17        114.66         94.53        37.28 o
  -6   8  17         64.10        144.17        55.82 o
  -4   8  17        199.66        201.03        56.47 o
  -2   8  17        188.27        119.99        57.77 o
 -21   9  17          9.34        111.96        67.26 o
 -19   9  17          8.49         37.90        40.67 o
 -17   9  17         13.49        -17.99        44.24 o
 -15   9  17         22.81         25.80        48.45 o
 -13   9  17         80.16         84.66        39.11 o
 -11   9  17         28.27         -7.68        43.20 o
  -9   9  17         44.05         47.01        33.32 o
  -7   9  17         20.30         55.39        35.91 o
  -5   9  17         69.03         29.52        84.00 o
  -3   9  17          3.86          4.48        53.75 o
 -18  10  17          6.84         56.25        58.66 o
 -16  10  17         34.06         22.70        41.91 o
 -14  10  17         39.55        139.29        44.90 o
 -12  10  17        102.51        108.11        33.09 o
 -10  10  17         47.73         57.52        37.50 o
  -8  10  17         46.11        119.21        37.81 o
  -6  10  17         13.03          0.00        59.17 o
 -28   0  18          0.93         43.07        68.45 o
 -26   0  18        101.97        291.22       129.25 o
 -24   0  18          0.71         12.58        49.83 o
 -22   0  18         55.59        170.02        57.55 o
 -20   0  18       4079.86       4136.16       763.63 o
 -18   0  18       3572.42       4107.06       747.08 o
 -16   0  18      10910.78      11051.52       458.70 o
 -14   0  18       5227.44       5247.25        67.92 o
 -12   0  18       2681.87       2442.26       174.83 o
 -10   0  18       3771.05       3738.65       208.24 o
  -8   0  18       2965.24       3272.21       344.12 o
  -6   0  18       7543.56       7182.78        80.18 o
  -4   0  18         38.59         40.86        56.52 o
  -2   0  18       1412.27       1301.09        99.15 o
   0   0  18        686.44        532.14        87.72 o
   2   0  18         44.07         49.68        56.99 o
 -29   1  18         13.56         33.51        42.78 o
 -27   1  18         20.59         81.97        51.25 o
 -25   1  18          0.51         28.82        42.30 o
 -23   1  18        654.48        651.15        87.28 o
 -21   1  18         22.97         49.34        37.39 o
 -19   1  18       2008.48       2155.01        98.65 o
 -17   1  18       2159.22       2276.52       107.67 o
 -15   1  18        194.87        210.76        35.58 o
 -13   1  18       6970.58       6473.50       371.21 o
 -11   1  18        992.14        922.06        41.73 o
  -9   1  18        410.54        387.35        36.52 o
  -7   1  18        654.98        530.96        38.80 o
  -5   1  18        749.32        760.81        38.29 o
  -3   1  18         33.97         37.71        48.50 o
  -1   1  18        345.63        310.07        66.65 o
   1   1  18        290.49        272.01        56.15 o
   3   1  18         70.08         71.87        45.05 o
 -28   2  18          7.24         46.32        41.07 o
 -26   2  18         66.53        127.05        40.74 o
 -24   2  18         64.40         14.35        56.97 o
 -22   2  18        317.06        323.33        52.46 o
 -20   2  18        661.45        637.87        39.13 o
 -18   2  18         27.00        103.51        36.01 o
 -16   2  18       1340.30       1478.47       134.92 o
 -14   2  18       3260.09       3506.84        47.61 o
 -12   2  18        919.00        730.28        51.43 o
 -10   2  18         61.15        124.20        31.77 o
  -8   2  18         67.18         30.41        33.00 o
  -6   2  18        253.53        335.72        36.20 o
  -4   2  18          1.42          3.46        47.29 o
  -2   2  18         62.35         29.20        60.28 o
   0   2  18         59.47         58.60        74.76 o
   2   2  18        141.28        148.09        54.56 o
 -27   3  18          7.27         81.56        56.63 o
 -25   3  18         49.31         -9.74        41.38 o
 -23   3  18         72.45         82.43        36.46 o
 -21   3  18        358.57        279.98        38.23 o
 -19   3  18        231.63        281.08        36.56 o
 -17   3  18        462.71        505.57        37.06 o
 -15   3  18        830.24        931.39       107.83 o
 -13   3  18       1101.68       1181.28        40.02 o
 -11   3  18       1801.25       2252.86        94.76 o
  -9   3  18         57.11        161.35        40.45 o
  -7   3  18        139.24        159.25        37.36 o
  -5   3  18       1597.67       1776.51        82.26 o
  -3   3  18         90.62         49.40        73.03 o
  -1   3  18        543.60        639.49        81.24 o
   1   3  18        219.00        233.67        72.52 o
 -26   4  18          0.64         58.07        46.45 o
 -24   4  18         82.43        -37.64        38.76 o
 -22   4  18       1056.27        986.46        92.91 o
 -20   4  18         80.05        219.97        40.42 o
 -18   4  18        410.96        519.30        39.59 o
 -16   4  18        332.86        371.36        45.03 o
 -14   4  18       2930.28       2910.78       122.79 o
 -12   4  18       3724.67       3659.02       277.12 o
 -10   4  18       1217.31       1281.81        76.36 o
  -8   4  18        464.66        497.73        37.36 o
  -6   4  18        625.98        869.22       116.09 o
  -4   4  18        340.42        355.09        62.53 o
  -2   4  18        433.00        388.84        57.69 o
   0   4  18        214.62        315.10        51.82 o
   2   4  18         16.49        -14.05        74.26 o
 -27   5  18         24.21         29.93        68.81 o
 -25   5  18         13.49         -3.67        45.64 o
 -23   5  18         27.86        109.56        55.81 o
 -21   5  18        184.11        152.69        37.64 o
 -19   5  18         20.59         39.23        51.22 o
 -17   5  18        626.62        607.45        53.23 o
 -15   5  18        194.47        216.72        37.38 o
 -13   5  18       1065.52       1205.43        80.69 o
 -11   5  18         26.15         75.24        38.55 o
  -9   5  18         30.05         59.50        32.16 o
  -7   5  18        805.88        793.65        46.92 o
  -5   5  18         36.24         50.10        53.54 o
  -3   5  18         14.10         -4.36        54.50 o
  -1   5  18         27.74         48.84        55.20 o
   1   5  18         10.21         -6.18        49.49 o
 -26   6  18         13.08          6.75        68.53 o
 -24   6  18          2.86         43.52        40.01 o
 -22   6  18        114.99        120.32        41.55 o
 -20   6  18        144.09        203.80        42.85 o
 -18   6  18          4.89         39.69        41.10 o
 -16   6  18         57.02         98.23        34.42 o
 -14   6  18        235.33        214.90        45.77 o
 -12   6  18         12.60         29.25        34.63 o
 -10   6  18          4.17         19.90        36.60 o
  -8   6  18        417.27        330.48        40.62 o
  -6   6  18         88.81         18.02        53.43 o
  -4   6  18        223.98        135.08        55.36 o
  -2   6  18        117.54        164.51        75.76 o
   0   6  18         45.98         48.52        52.73 o
 -25   7  18          0.61         12.71        48.68 o
 -23   7  18         20.33        140.88        54.92 o
 -21   7  18         22.88         48.03        51.18 o
 -19   7  18        204.60        200.01        49.80 o
 -17   7  18        369.73        242.07        63.24 o
 -15   7  18         17.51         48.77        41.36 o
 -13   7  18          0.51         63.43        34.99 o
 -11   7  18        216.07        274.39        44.40 o
  -9   7  18        493.99        532.31        42.68 o
  -7   7  18        307.48        322.29        41.37 o
  -5   7  18        343.17        412.18        80.64 o
  -3   7  18          9.43         61.53        57.13 o
  -1   7  18        162.21        107.43        55.86 o
 -22   8  18         18.71         98.55        48.48 o
 -20   8  18         42.90         70.53        58.10 o
 -18   8  18         69.41         79.11        49.86 o
 -16   8  18        262.26        344.31        47.58 o
 -14   8  18         67.42         -0.77        42.30 o
 -12   8  18        261.63        304.76        42.13 o
 -10   8  18         13.31         15.86        46.97 o
  -8   8  18        152.75        154.98        35.45 o
  -6   8  18         70.86        137.22        77.93 o
  -4   8  18          6.25        -15.56        53.33 o
 -21   9  18          0.12         15.94        52.58 o
 -19   9  18          1.39          0.83        43.59 o
 -17   9  18          0.74        -26.43        48.28 o
 -15   9  18         46.81         87.97        46.48 o
 -13   9  18        126.58         83.64        44.31 o
 -11   9  18         20.06         17.65        38.61 o
  -9   9  18         14.61          6.02        35.14 o
  -7   9  18         34.01         54.00        93.12 o
  -5   9  18          4.16         35.84        58.24 o
 -16  10  18         91.94         63.57        41.50 o
 -14  10  18          1.78        -33.20        41.80 o
 -12  10  18         11.54         13.92        38.79 o
 -10  10  18          9.08         45.63        46.18 o
  -8  10  18         14.84         13.46        37.74 o
 -29   1  19          4.18         61.71        49.36 o
 -27   1  19          7.48        -33.60        38.64 o
 -25   1  19        167.07        129.34        55.17 o
 -23   1  19        381.10        320.66        44.71 o
 -21   1  19        239.62        236.23        65.03 o
 -19   1  19       2388.89       2504.88       155.81 o
 -17   1  19          7.22         34.60        33.03 o
 -15   1  19         79.95        102.64        32.94 o
 -13   1  19       8823.81       9454.28       127.22 o
 -11   1  19        196.44        259.38        39.28 o
  -9   1  19       6001.94       6370.71       125.05 o
  -7   1  19       1101.69       1327.14        86.46 o
  -5   1  19         21.47         46.20        33.03 o
  -3   1  19       1566.77       1448.18       101.52 o
  -1   1  19         36.00         21.20        43.00 o
   1   1  19        347.40        253.23        54.83 o
 -28   2  19         40.11         17.21        66.56 o
 -26   2  19        140.82        185.82        44.52 o
 -24   2  19        213.92        273.95        40.08 o
 -22   2  19         71.12         95.24        40.07 o
 -20   2  19       1500.98       1752.39       164.53 o
 -18   2  19        391.37        391.51        41.11 o
 -16   2  19       2023.98       2190.64        86.82 o
 -14   2  19        967.59        857.95        41.75 o
 -12   2  19          9.91         58.29        35.60 o
 -10   2  19        763.22        830.89        38.42 o
  -8   2  19       2523.28       2819.95       240.16 o
  -6   2  19        104.94        116.63        36.02 o
  -4   2  19       1154.21       1197.75        94.27 o
  -2   2  19        452.45        381.12        58.79 o
   0   2  19         39.06         56.73        74.33 o
 -27   3  19          8.39         80.39        42.87 o
 -23   3  19          6.20         75.06        46.24 o
 -21   3  19        139.03        138.62        69.48 o
 -19   3  19          5.01         49.27        36.93 o
 -17   3  19        117.05        153.73        40.74 o
 -15   3  19       5011.29       4751.82       147.59 o
 -13   3  19         41.02         20.52        30.98 o
 -11   3  19       1491.44       1522.49        78.93 o
  -9   3  19        237.39        234.77        43.07 o
  -7   3  19       1497.00       1415.29        99.37 o
  -5   3  19        677.94        676.54        55.61 o
  -3   3  19        671.18        590.88        79.34 o
  -1   3  19          0.11         48.49        74.77 o
   1   3  19         37.13        132.70        74.16 o
 -26   4  19         20.79         17.10        49.52 o
 -24   4  19         12.14         57.92        60.17 o
 -22   4  19         13.45         47.41        47.13 o
 -20   4  19        131.91        106.75        36.68 o
 -18   4  19        130.76        112.33        37.78 o
 -16   4  19         29.62         43.87        50.83 o
 -14   4  19        194.48        305.57        39.16 o
 -12   4  19          3.90         27.47        35.84 o
 -10   4  19        319.27        256.14        33.64 o
  -8   4  19        690.42        941.25        43.36 o
  -6   4  19        112.88         64.80        37.13 o
  -4   4  19        169.44        205.38        53.48 o
  -2   4  19          2.40         62.33        72.72 o
   0   4  19          4.51        -32.20        78.49 o
 -27   5  19          9.54         12.94        53.52 o
 -25   5  19         70.97         31.67        41.12 o
 -23   5  19        151.28        128.62        39.02 o
 -21   5  19        107.52        121.66        42.19 o
 -19   5  19         49.50         95.46        33.91 o
 -17   5  19         90.23        124.62        36.46 o
 -15   5  19        689.30        786.30        43.05 o
 -13   5  19         48.65         84.20        32.30 o
 -11   5  19         28.41         82.99        38.97 o
  -9   5  19         76.81        153.40        40.24 o
  -7   5  19       1756.21       1721.44        96.38 o
  -5   5  19          3.16         61.42        42.34 o
  -3   5  19        706.41        446.59        57.42 o
  -1   5  19        110.03         12.40        55.79 o
 -26   6  19          2.85         43.83        49.25 o
 -24   6  19         19.64         75.77        43.67 o
 -22   6  19         14.40          3.87        40.40 o
 -20   6  19        331.12        421.77        48.77 o
 -18   6  19         18.71         58.10        36.35 o
 -16   6  19        204.81        169.67        39.03 o
 -14   6  19         30.29         89.81        45.71 o
 -12   6  19         46.56         52.10        37.47 o
 -10   6  19       1001.38        971.98        64.19 o
  -8   6  19         14.30         42.45        39.54 o
  -6   6  19         25.23         61.84        45.06 o
  -4   6  19         98.46        106.17        60.67 o
  -2   6  19        146.84         82.39        76.04 o
 -23   7  19         16.10        -15.13        42.20 o
 -21   7  19          0.42         20.96        46.04 o
 -19   7  19          2.68        -37.53        37.53 o
 -17   7  19          9.11         91.73        42.96 o
 -15   7  19         39.41         76.22        72.89 o
 -13   7  19        136.30        222.39        44.73 o
 -11   7  19         51.26         69.78        38.31 o
  -9   7  19        145.57        165.39        39.54 o
  -7   7  19         16.99         43.15        40.39 o
  -5   7  19        132.98        107.75        54.97 o
  -3   7  19          0.90         58.07        55.91 o
 -22   8  19          0.13         58.36        43.76 o
 -20   8  19          2.04         -1.82        50.99 o
 -18   8  19          9.62        -46.04        46.04 o
 -16   8  19         10.49         37.08        45.48 o
 -14   8  19         12.57        -18.55        38.38 o
 -12   8  19         10.89        -27.47        36.61 o
 -10   8  19          3.36         24.97        39.21 o
  -8   8  19         39.40         76.37        41.33 o
  -6   8  19        124.36        111.20        57.82 o
  -4   8  19          8.57         32.72        52.35 o
 -19   9  19        118.76         58.79        52.86 o
 -17   9  19          9.52         19.04        43.22 o
 -15   9  19          0.43        103.78        46.94 o
 -13   9  19        138.85        165.40        36.79 o
 -11   9  19        180.97        145.58        44.93 o
  -9   9  19        134.88        127.12        40.54 o
  -7   9  19        193.96        239.96        62.79 o
 -14  10  19          9.85         38.90        39.23 o
 -12  10  19         10.27         23.74        35.95 o
 -28   0  20        115.11        204.36       127.55 o
 -26   0  20        151.40        195.54        63.73 o
 -24   0  20          0.55        103.62        52.63 o
 -22   0  20        113.07         54.68        63.43 o
 -20   0  20          7.81         87.98        48.28 o
 -18   0  20        183.84        183.30        52.41 o
 -16   0  20         83.94         35.80        88.37 o
 -14   0  20        306.31        281.92        62.94 o
 -12   0  20        366.44        385.37        50.56 o
 -10   0  20       2326.63       2923.22       117.76 o
  -8   0  20         11.69         31.78        46.44 o
  -6   0  20       2975.92       3209.27        67.64 o
  -4   0  20        680.73        453.77        66.79 o
  -2   0  20         41.68         24.60        83.26 o
   0   0  20        824.89        662.05        72.45 o
 -29   1  20          0.45         85.87        41.26 o
 -27   1  20          7.19         25.00        48.12 o
 -25   1  20        127.44         28.36        57.44 o
 -23   1  20         23.79         22.39        45.19 o
 -21   1  20        461.56        453.26        57.21 o
 -19   1  20          2.85        -19.62        33.98 o
 -17   1  20       1220.91       1256.39        60.79 o
 -15   1  20       1618.33       1805.36        88.13 o
 -13   1  20        818.14        845.56        94.59 o
 -11   1  20       3904.29       3998.73       152.10 o
  -9   1  20         88.62         94.11        31.84 o
  -7   1  20       1205.05       1073.72        36.41 o
  -5   1  20       1141.00       1109.50        73.48 o
  -3   1  20        218.32        169.06        50.57 o
  -1   1  20        459.96        356.67        60.53 o
 -28   2  20          5.96         40.93        42.58 o
 -26   2  20        288.45        278.88        41.93 o
 -24   2  20        525.05        468.67        47.12 o
 -22   2  20         22.13        122.34        37.57 o
 -20   2  20         13.94         56.63        37.45 o
 -18   2  20          1.82         11.17        34.85 o
 -16   2  20         45.72         45.56        30.00 o
 -14   2  20        110.94         94.76        33.79 o
 -12   2  20         57.47         98.59        39.40 o
  -8   2  20        127.80         90.94        37.45 o
  -6   2  20        235.50        276.93        34.72 o
  -4   2  20         71.24         69.30        50.32 o
  -2   2  20          8.63        -13.75        74.61 o
   0   2  20         13.34         35.94        54.87 o
 -27   3  20         32.93        105.05        40.56 o
 -25   3  20        172.22        153.67        37.52 o
 -23   3  20        237.23        280.49        40.10 o
 -21   3  20        154.17         97.43        37.20 o
 -19   3  20         31.37        117.35        36.27 o
 -17   3  20        296.90        336.66        34.05 o
 -15   3  20        532.34        684.44        56.19 o
 -13   3  20         13.75         76.49        30.73 o
 -11   3  20       1779.96       2261.73        92.62 o
  -9   3  20        446.12        457.30        42.31 o
  -7   3  20        219.28        261.71        36.36 o
  -5   3  20        855.50        856.72        51.25 o
  -3   3  20         31.06         -6.08        50.67 o
  -1   3  20        330.71        227.15        58.74 o
 -26   4  20        107.44        100.25        40.14 o
 -24   4  20       1357.00       1315.11        63.73 o
 -22   4  20         27.25         51.60        39.27 o
 -20   4  20        265.46        204.32        37.80 o
 -18   4  20        212.77        213.41        34.01 o
 -16   4  20        192.31        283.73        49.07 o
 -14   4  20         58.10         37.59        38.48 o
 -12   4  20        317.95        342.50        34.67 o
 -10   4  20        990.59        951.21        81.92 o
  -8   4  20        474.77        394.81        33.91 o
  -6   4  20       1059.60       1469.52       259.13 o
  -4   4  20         29.99         56.23        52.06 o
  -2   4  20        254.61        312.81        78.71 o
 -27   5  20         11.75        -18.62        43.00 o
 -25   5  20         62.48         69.80        39.47 o
 -23   5  20         37.42         80.27        43.28 o
 -21   5  20         29.17         56.87        38.24 o
 -19   5  20        209.87        177.84        50.49 o
 -17   5  20        365.50        399.17        37.13 o
 -15   5  20          1.71         24.59        39.31 o
 -13   5  20       1258.95       1117.87        60.28 o
 -11   5  20        360.32        306.08        34.27 o
  -9   5  20         25.81         34.31        38.89 o
  -7   5  20        479.09        484.95        49.11 o
  -5   5  20        229.53        134.18        74.54 o
  -3   5  20        380.92        345.83        78.69 o
 -24   6  20         37.89         39.60        42.61 o
 -22   6  20         20.46        -14.59        41.24 o
 -20   6  20         32.10         -3.69        40.27 o
 -18   6  20          3.49         22.43        34.77 o
 -16   6  20        260.33        246.30        39.00 o
 -14   6  20         86.33        108.25        33.62 o
 -12   6  20         93.41        110.38        38.79 o
 -10   6  20        156.36        173.63        36.17 o
  -8   6  20         33.14         99.09        40.15 o
  -6   6  20        132.77        150.67        45.73 o
  -4   6  20          9.42        -14.81        55.02 o
 -23   7  20         24.07         67.53        48.00 o
 -21   7  20        128.75        146.18        41.04 o
 -19   7  20         30.64        -30.91        46.73 o
 -17   7  20        170.58        149.36        38.07 o
 -15   7  20         45.66         55.99        39.94 o
 -13   7  20         25.11         10.94        44.05 o
 -11   7  20        193.82        214.04        39.56 o
  -9   7  20        289.03        265.71        41.69 o
  -7   7  20        165.61        188.60        46.41 o
  -5   7  20        154.20        103.38        53.84 o
 -22   8  20          6.88         29.18        47.17 o
 -20   8  20         29.56          0.57        43.41 o
 -18   8  20         14.36         25.75        41.96 o
 -16   8  20         14.76         61.01        37.04 o
 -14   8  20          0.38        -28.85        51.06 o
 -12   8  20        200.27        236.16        44.53 o
 -10   8  20        120.11        165.80        39.12 o
  -8   8  20        208.27        231.50        42.52 o
  -6   8  20        141.66        117.97        56.80 o
 -19   9  20         52.97        -30.13        50.73 o
 -17   9  20         12.55         63.98        37.59 o
 -15   9  20         25.90         78.52        50.10 o
 -13   9  20         80.39        175.05        40.10 o
 -11   9  20          2.62         22.56        35.46 o
  -9   9  20         90.74        131.43        39.18 o
 -29   1  21         30.49         20.42        46.61 o
 -27   1  21         10.35         76.11        44.43 o
 -25   1  21        124.95         78.88        46.58 o
 -23   1  21         64.40        123.04        46.42 o
 -21   1  21        764.84        835.97        51.09 o
 -19   1  21       1009.58        918.62        59.81 o
 -17   1  21         66.32        115.49        31.59 o
 -15   1  21         59.63         96.13        30.06 o
 -13   1  21       1141.55       1304.90        38.89 o
 -11   1  21          2.03         29.06        29.77 o
  -9   1  21        585.44        681.28        37.53 o
  -7   1  21        157.17        183.59        34.44 o
  -5   1  21        108.48        102.09        63.50 o
  -3   1  21        482.85        380.57        57.24 o
  -1   1  21        149.93        116.12        53.68 o
 -28   2  21          0.03         22.83        40.00 o
 -26   2  21        139.71        156.74        47.26 o
 -24   2  21         21.65        112.77        45.72 o
 -22   2  21          3.87         11.73        36.59 o
 -20   2  21         29.52         50.54        38.91 o
 -18   2  21       1374.71       1529.57       119.93 o
 -16   2  21          6.61         63.91        33.58 o
 -14   2  21       2667.12       2963.67       178.97 o
 -12   2  21        975.02       1104.86        65.24 o
 -10   2  21       1427.56       1486.45        89.75 o
  -8   2  21       3743.03       3823.85       153.27 o
  -6   2  21         27.69         68.52        40.03 o
  -4   2  21       1052.45        909.34        79.30 o
  -2   2  21        229.03        191.87        79.79 o
 -27   3  21        234.32        251.30        56.41 o
 -25   3  21        188.97         99.97        42.92 o
 -23   3  21         49.64         34.23        43.53 o
 -21   3  21         50.23         48.46        49.76 o
 -19   3  21        842.36        903.55        44.89 o
 -17   3  21        817.96        834.86        76.11 o
 -15   3  21        812.67        745.25        47.48 o
 -13   3  21         75.04         69.67        40.13 o
 -11   3  21        118.95         98.86        35.45 o
  -9   3  21        714.48        678.52        57.47 o
  -7   3  21        154.02        135.63        42.17 o
  -5   3  21        167.61        136.16        77.23 o
  -3   3  21        168.84        161.13        76.64 o
 -26   4  21        192.66        165.71        44.20 o
 -24   4  21        205.61        214.70        45.53 o
 -22   4  21         23.93        -14.69        44.23 o
 -20   4  21         11.34        -36.28        36.28 o
 -18   4  21          8.67         80.66        47.53 o
 -16   4  21         27.90         84.72        35.74 o
 -14   4  21         16.19          3.11        41.29 o
 -12   4  21        166.65        255.12        43.41 o
 -10   4  21        102.98         52.30        28.94 o
  -8   4  21        149.51        268.31        43.33 o
  -6   4  21        142.81        150.91        44.39 o
  -4   4  21         42.87         48.57        54.64 o
 -25   5  21         71.39         85.02        42.34 o
 -23   5  21        118.46        161.18        46.68 o
 -21   5  21         39.38        -13.90        43.83 o
 -19   5  21        634.62        700.91        62.24 o
 -17   5  21          1.20        -15.25        36.17 o
 -15   5  21        266.43        275.23        38.53 o
 -13   5  21        629.29        750.27        52.38 o
 -11   5  21          4.09        -21.30        33.52 o
  -9   5  21        637.21        711.78        65.03 o
  -7   5  21        281.33        268.56        47.64 o
  -5   5  21         63.11        110.01        78.88 o
 -24   6  21        155.94        136.78        64.11 o
 -22   6  21         75.07         57.72        41.67 o
 -20   6  21        184.89        180.19        41.83 o
 -18   6  21        188.44        227.23        45.24 o
 -16   6  21          1.99         47.55        38.64 o
 -14   6  21       1281.83       1150.21       139.46 o
 -12   6  21        135.45        146.94        37.49 o
 -10   6  21        762.00        810.36        49.69 o
  -8   6  21        485.53        501.32        56.07 o
  -6   6  21         32.75         29.68        53.01 o
 -23   7  21         35.13         47.21        53.74 o
 -21   7  21         19.69         54.18        52.18 o
 -19   7  21          0.42        -11.07        38.59 o
 -17   7  21         25.21         60.10        79.35 o
 -15   7  21         62.85        117.34        44.43 o
 -13   7  21         10.06         19.65        41.55 o
 -11   7  21         36.03         60.17        37.40 o
  -9   7  21         45.50        -13.24        56.10 o
  -7   7  21          5.04        -20.35        62.59 o
 -20   8  21          2.37        129.89        44.11 o
 -18   8  21         25.56         71.87        43.15 o
 -16   8  21         64.16         82.05        45.72 o
 -14   8  21         21.51        -13.86        38.57 o
 -12   8  21        206.16        177.32        42.37 o
 -10   8  21          0.66         -4.68        35.56 o
 -17   9  21         24.45         61.79        53.14 o
 -15   9  21         14.78        -25.81        40.34 o
 -13   9  21         18.24        -46.26        46.26 o
 -28   0  22         41.14        105.74        61.82 o
 -26   0  22         64.14        166.63        62.42 o
 -24   0  22        160.41        207.10        57.89 o
 -22   0  22        274.81        301.17        49.65 o
 -20   0  22        357.04        267.45       154.32 o
 -18   0  22        927.26        859.81       131.61 o
 -16   0  22       4000.86       4348.08       551.36 o
 -14   0  22        425.59        289.61        44.69 o
 -12   0  22       4429.55       4617.19       462.10 o
 -10   0  22        985.26       1079.74        49.26 o
  -8   0  22        412.96        293.85        44.60 o
  -6   0  22       2433.88       2021.75       108.72 o
  -4   0  22         49.31         14.69        60.60 o
 -27   1  22         61.25         35.58        40.96 o
 -25   1  22        201.93        228.65        47.64 o
 -23   1  22         51.34         39.60        51.32 o
 -21   1  22         85.54         84.88        43.10 o
 -19   1  22        185.95        197.84        34.28 o
 -17   1  22        127.80        130.88        34.55 o
 -15   1  22         10.57         43.29        32.08 o
 -13   1  22        129.66        102.96        37.52 o
 -11   1  22        723.18        711.04        38.12 o
  -9   1  22          0.42          7.97        39.43 o
  -7   1  22        365.81        363.43        37.24 o
  -5   1  22        152.23         99.81        60.03 o
  -3   1  22         15.26          3.16        54.47 o
 -28   2  22         11.85        -17.10        38.58 o
 -26   2  22          9.75        -11.52        48.45 o
 -24   2  22        134.39         77.12        42.34 o
 -22   2  22         49.97        110.77        44.54 o
 -20   2  22         10.50         29.47        33.92 o
 -18   2  22        269.77        297.40        42.09 o
 -16   2  22         33.80         52.83        31.89 o
 -14   2  22        145.17        149.20        35.80 o
 -12   2  22         13.30         40.92        31.33 o
 -10   2  22         21.54         63.67        39.64 o
  -8   2  22        163.56        139.56        35.25 o
  -6   2  22         21.77         43.69        47.37 o
  -4   2  22         44.76        101.09        53.41 o
 -27   3  22         25.81         16.03        42.22 o
 -25   3  22          1.16         -3.69        44.14 o
 -23   3  22         11.07         71.72        36.14 o
 -21   3  22        131.26        147.61        43.64 o
 -19   3  22         26.41         65.71        31.97 o
 -17   3  22        354.40        340.44        49.20 o
 -15   3  22        328.87        367.06        44.41 o
 -13   3  22        119.25        159.67        38.96 o
 -11   3  22       1413.64       1510.28        40.10 o
  -9   3  22          4.35         19.59        35.23 o
  -7   3  22        388.70        431.14        80.01 o
  -5   3  22        119.30         33.52        57.19 o
 -26   4  22         73.52        121.70        39.59 o
 -24   4  22          9.86         25.12        39.50 o
 -22   4  22        747.31        742.76        59.52 o
 -20   4  22        117.37         32.30        41.84 o
 -18   4  22         45.22         31.88        48.14 o
 -16   4  22       1974.92       1772.90       117.57 o
 -14   4  22         26.32         13.33        33.99 o
 -12   4  22       1815.25       1696.20        77.54 o
 -10   4  22        540.57        523.04        52.99 o
  -8   4  22        341.85        272.80        40.85 o
  -6   4  22        728.07        446.57        85.25 o
  -4   4  22         26.83          5.89        76.61 o
 -25   5  22         40.22        109.65        43.02 o
 -23   5  22         17.51        -31.17        53.28 o
 -21   5  22         17.68         33.23        37.88 o
 -19   5  22          5.14         22.00        43.34 o
 -17   5  22        257.05        228.39        37.82 o
 -15   5  22          2.28         23.84        33.10 o
 -13   5  22        114.98        108.09        53.88 o
 -11   5  22        190.69        171.58        40.61 o
  -9   5  22          1.57         49.42        50.96 o
  -7   5  22        131.02        101.90        37.51 o
  -5   5  22         43.72         56.55        76.75 o
 -24   6  22          9.69        129.97        54.75 o
 -22   6  22         15.39        110.45        37.83 o
 -20   6  22         22.51         24.39        38.19 o
 -18   6  22        111.19         99.96        43.44 o
 -16   6  22         55.51          0.13        38.52 o
 -14   6  22        143.04         83.20        38.27 o
 -12   6  22        119.71        129.18        36.59 o
 -10   6  22        197.94        211.64        35.96 o
  -8   6  22         60.34          0.69        39.82 o
 -23   7  22         21.75         59.31        45.71 o
 -21   7  22          4.51         43.34        43.00 o
 -19   7  22         94.29         37.72        70.99 o
 -17   7  22         12.80        -37.76        47.07 o
 -15   7  22        367.92        382.11        39.96 o
 -13   7  22         17.89         21.28        34.90 o
 -11   7  22        349.71        300.58        45.64 o
  -9   7  22          6.82         63.70        44.45 o
 -20   8  22         12.65         13.49        47.88 o
 -18   8  22        115.63        114.55        40.32 o
 -16   8  22         34.28         58.74        42.04 o
 -14   8  22          0.42         -9.79        53.13 o
 -12   8  22        176.91        143.82        44.58 o
 -27   1  23          0.12          4.97        44.67 o
 -25   1  23        121.50        182.05        72.35 o
 -23   1  23        106.88        117.89        34.71 o
 -21   1  23        168.52        134.99        40.96 o
 -19   1  23       1004.61        959.39        99.07 o
 -17   1  23         18.78         71.71        31.41 o
 -15   1  23       1184.87       1177.40        91.82 o
 -13   1  23        703.37        712.41        36.18 o
 -11   1  23          8.86         22.56        32.05 o
  -9   1  23       1494.82       1495.32       170.93 o
  -7   1  23         33.46         21.82        45.86 o
  -5   1  23        323.82        236.13        55.92 o
 -28   2  23          7.52          3.90        42.84 o
 -26   2  23         88.30         93.47        44.13 o
 -24   2  23        155.29        165.68        39.93 o
 -22   2  23          0.32          2.09        37.18 o
 -20   2  23        556.50        601.99        46.17 o
 -18   2  23        322.05        365.67        34.53 o
 -16   2  23         70.85        109.53        38.42 o
 -14   2  23       2260.64       2293.42       238.77 o
 -12   2  23        106.63         76.59        36.84 o
 -10   2  23       1074.84       1048.73        93.34 o
  -8   2  23        882.51        846.60       105.34 o
  -6   2  23         10.13         18.52        49.68 o
 -27   3  23         80.13        123.18        47.39 o
 -25   3  23         18.10         -9.02        51.58 o
 -23   3  23          3.15        -10.09        52.53 o
 -21   3  23         48.23         20.30        40.64 o
 -19   3  23        871.50        886.05       109.24 o
 -17   3  23        182.60        213.06        37.53 o
 -15   3  23       1500.01       1336.19       167.53 o
 -13   3  23        200.58        234.78        42.30 o
 -11   3  23        309.48        335.79        37.04 o
  -9   3  23        574.06        529.18        54.86 o
  -7   3  23          0.58         17.07        40.69 o
 -26   4  23          3.70        103.75        58.64 o
 -24   4  23          0.93         76.15        40.12 o
 -22   4  23         66.26         52.62        41.43 o
 -20   4  23         10.36          8.11        42.25 o
 -18   4  23        164.76        185.64        42.73 o
 -16   4  23          9.11         19.54        38.91 o
 -14   4  23         53.78        104.88        34.57 o
 -12   4  23        140.68        183.48        34.62 o
 -10   4  23          1.35         -3.10        31.45 o
  -8   4  23         57.09         81.06        44.05 o
  -6   4  23          1.64         86.75        76.90 o
 -25   5  23          5.03         46.04        49.43 o
 -23   5  23          8.64         -2.47        42.36 o
 -21   5  23          0.38         89.98        41.45 o
 -19   5  23        250.09        216.95        51.59 o
 -17   5  23          3.87        -12.03        35.38 o
 -15   5  23        140.46        167.96        41.11 o
 -13   5  23        595.85        624.24        66.94 o
 -11   5  23          0.39          4.79        34.85 o
  -9   5  23        332.35        293.07        40.42 o
  -7   5  23        114.60         -4.06        79.04 o
 -24   6  23         36.86         22.02        41.01 o
 -22   6  23          7.61         43.96        47.20 o
 -20   6  23         21.98         70.51        38.21 o
 -18   6  23        102.68        120.82        38.48 o
 -16   6  23         28.54         32.70        34.90 o
 -14   6  23        320.96        388.76        51.58 o
 -12   6  23         20.34         27.90        35.49 o
 -10   6  23        117.68        119.46        45.59 o
 -21   7  23         20.28         13.35        49.90 o
 -19   7  23         18.22         27.76        39.25 o
 -17   7  23          6.11         10.25        40.52 o
 -15   7  23        150.78        106.53        39.21 o
 -13   7  23         24.31         78.21        38.29 o
 -11   7  23         10.63         45.94        43.02 o
 -28   0  24          2.71         75.63        56.83 o
 -26   0  24         25.37         53.87        53.00 o
 -24   0  24          0.81        120.49        54.72 o
 -22   0  24        212.41        227.91        71.40 o
 -20   0  24        265.08        288.16       127.07 o
 -18   0  24        654.97        533.54        80.12 o
 -16   0  24       1097.24       1115.87        54.86 o
 -14   0  24         18.40         50.45        49.18 o
 -12   0  24       1958.24       1823.97       208.64 o
 -10   0  24        210.06        190.76        48.87 o
  -8   0  24         72.28         36.19        42.57 o
  -6   0  24        167.45         83.80        92.72 o
 -27   1  24         27.87         87.98        54.95 o
 -25   1  24         65.36         18.27        42.72 o
 -23   1  24        433.35        298.36        45.69 o
 -21   1  24        369.41        345.60        52.11 o
 -19   1  24        184.45        223.42        42.64 o
 -17   1  24       1511.41       1332.07        79.77 o
 -15   1  24        158.46        132.14        36.80 o
 -13   1  24        716.46        621.22        77.72 o
 -11   1  24        772.73        726.42        61.77 o
  -9   1  24          3.92          9.20        33.08 o
  -7   1  24        678.99        500.81        65.77 o
 -26   2  24          9.76         56.31        66.62 o
 -24   2  24         44.75         68.06        36.90 o
 -22   2  24          1.90         76.10        38.85 o
 -20   2  24        144.87         91.61        35.97 o
 -18   2  24          8.17         23.19        57.48 o
 -16   2  24        171.08        197.80        38.01 o
 -14   2  24          0.90         26.39        33.46 o
 -12   2  24         33.33        141.34        40.24 o
 -10   2  24          0.77         61.38        35.25 o
  -8   2  24          1.22        -15.25        33.69 o
 -27   3  24          6.82        -29.21        52.34 o
 -25   3  24        132.54         81.29        44.39 o
 -23   3  24        144.51         98.41        38.25 o
 -21   3  24        317.19        227.69        35.90 o
 -19   3  24          1.67         38.53        35.55 o
 -17   3  24        479.08        447.24        51.65 o
 -15   3  24        621.65        650.28        72.58 o
 -13   3  24         98.29        136.50        37.59 o
 -11   3  24        850.45        779.81        40.41 o
  -9   3  24        123.32        131.37        35.34 o
  -7   3  24        266.49        159.30        59.50 o
 -26   4  24          0.22         30.80        39.13 o
 -24   4  24          1.38         44.11        43.03 o
 -22   4  24         73.76        124.09        45.38 o
 -20   4  24         38.28        105.87        40.01 o
 -18   4  24        104.22         96.27        38.14 o
 -16   4  24        175.76        264.63        38.29 o
 -14   4  24          3.14         29.00        42.75 o
 -12   4  24        675.02        707.82        52.06 o
 -10   4  24        141.21        136.15        35.44 o
  -8   4  24        139.66        199.32        45.28 o
 -23   5  24        117.29        160.68        45.43 o
 -21   5  24          2.09         -5.49        52.02 o
 -19   5  24         99.99        175.08        48.98 o
 -17   5  24        517.30        513.46        72.61 o
 -15   5  24         47.65         51.55        36.71 o
 -13   5  24        191.63        179.49        38.28 o
 -11   5  24         83.50         59.12        35.97 o
 -22   6  24          4.43         79.43        41.87 o
 -20   6  24         37.85         23.60        38.39 o
 -18   6  24         25.24        109.27        44.12 o
 -16   6  24         23.55        -20.30        37.49 o
 -14   6  24         49.46         25.23        43.16 o
 -12   6  24          7.99         -2.97        41.28 o
 -19   7  24          8.43         37.40        39.62 o
 -17   7  24         96.24         80.52        45.90 o
 -27   1  25         14.33         -8.38        41.69 o
 -25   1  25          4.34         16.74        38.03 o
 -23   1  25         62.71         78.40        37.99 o
 -21   1  25          7.12         84.65        57.48 o
 -19   1  25        372.95        495.16       102.44 o
 -17   1  25         33.01        126.19        42.97 o
 -15   1  25        241.35        271.81        39.28 o
 -13   1  25        581.49        625.28        70.81 o
 -11   1  25         64.25         91.64        35.82 o
  -9   1  25        407.15        337.56        32.34 o
 -26   2  25         74.35         61.16        43.06 o
 -24   2  25         79.37         82.14        41.12 o
 -22   2  25          2.23         27.45        37.05 o
 -20   2  25        199.99        137.43        36.45 o
 -18   2  25        348.23        374.05        37.54 o
 -16   2  25        414.15        387.98        43.27 o
 -14   2  25        969.85       1011.91        98.90 o
 -12   2  25         15.22         21.13        31.96 o
 -10   2  25        674.83        521.60        41.84 o
 -25   3  25         29.04         22.12        43.26 o
 -23   3  25          0.55         -7.24        40.84 o
 -21   3  25        316.44        299.68        42.80 o
 -19   3  25          7.64          9.21        35.83 o
 -17   3  25         28.70         26.47        34.21 o
 -15   3  25        331.09        312.38        38.57 o
 -13   3  25        158.10        121.60        36.65 o
 -11   3  25         30.42         36.24        33.21 o
 -24   4  25          7.60         -3.16        45.22 o
 -22   4  25         38.38         -2.41        40.03 o
 -20   4  25        222.51        164.06        41.14 o
 -18   4  25         77.15         36.08        32.56 o
 -16   4  25        129.90        113.16        52.52 o
 -14   4  25         20.25         88.08        42.03 o
 -12   4  25         59.41        132.35        35.31 o
 -23   5  25        119.45        119.27        40.55 o
 -21   5  25        137.50        151.40        44.53 o
 -19   5  25        211.81        176.07        35.32 o
 -17   5  25        137.13        135.76        40.69 o
 -15   5  25        281.79        257.88        38.54 o
 -13   5  25        533.29        456.41        49.86 o
 -20   6  25        341.74        295.31        41.80 o
 -18   6  25         13.23         68.18        39.84 o
 -16   6  25        187.53        123.59        37.92 o
 -26   0  26         11.98         45.59        58.93 o
 -24   0  26         46.30        -47.33        47.33 o
 -22   0  26        315.90        219.52        48.87 o
 -20   0  26        150.84        213.43        56.35 o
 -18   0  26        635.54        608.11       176.85 o
 -16   0  26       2320.10       2509.90       345.01 o
 -14   0  26        473.67        374.33       129.24 o
 -12   0  26       1182.47       1161.80       267.09 o
 -25   1  26          5.18          1.84        41.34 o
 -23   1  26         10.83         33.91        40.26 o
 -21   1  26         16.27         60.24        53.93 o
 -19   1  26         67.40        129.22        37.06 o
 -17   1  26         80.13        104.94        35.40 o
 -15   1  26         30.39         59.53        32.63 o
 -13   1  26         94.92         41.16        31.72 o
 -11   1  26        129.60        114.80        37.51 o
 -24   2  26         14.82         80.83        45.53 o
 -22   2  26         10.76         65.39        34.58 o
 -20   2  26         10.00         47.42        37.67 o
 -18   2  26         57.83         60.24        31.33 o
 -16   2  26        299.88        379.90        65.85 o
 -14   2  26          4.32         20.49        35.57 o
 -12   2  26          2.84         66.84        39.53 o
 -25   3  26          0.20         29.72        44.16 o
 -23   3  26          1.18         -4.08        37.98 o
 -21   3  26        195.05        145.79        38.20 o
 -19   3  26         16.08         60.57        45.79 o
 -17   3  26        359.14        370.51        73.26 o
 -15   3  26         43.18         17.93        38.18 o
 -13   3  26         83.27        112.92        39.33 o
 -22   4  26         10.17         34.79        35.38 o
 -20   4  26         15.29         77.31        43.49 o
 -18   4  26        332.75        343.72        40.22 o
 -16   4  26         90.80         51.65        34.94 o
 -14   4  26         21.43        -18.55        37.14 o
 -19   5  26         57.88         68.16        38.56 o
 -17   5  26          2.92         17.72        33.85 o
 -23   1  27         32.16         63.65        37.10 o
 -21   1  27         31.28         61.14        35.61 o
 -19   1  27        192.30        147.47        37.10 o
 -17   1  27        115.83        103.13        34.36 o
 -15   1  27          6.87         45.45        33.39 o
 -24   2  27         80.04        122.01        42.37 o
 -22   2  27         21.68        -49.03        49.03 o
 -20   2  27        435.33        309.55        39.69 o
 -18   2  27        244.98        205.01        43.96 o
 -16   2  27        469.79        317.46        43.92 o
 -21   3  27        307.27        220.34        36.86 o
 -19   3  27         21.85          7.38        35.06 o
 -17   3  27          3.76         77.01        32.87 o
 -20   0  28         17.43          8.44        44.53 o
                                                
